# Supplementary material for: Preterm birth leads to a decreased number of differentiated podocytes and accelerated podocyte differentiation
Source: Front Cell Dev Biol. 2023 Mar 2;11:1142929. doi: 10.3389/fcell.2023.1142929 (PMC10018169; doi:10.3389/fcell.2023.1142929)
Supplement: Supplementary file 1 [file Table2.XLSX]

## Sheet: Read me
			All of ribosome related genes are provided in sheet 1

## Sheet: Sheet1
Gene
RPS9
RPLP0
RPS16
RPL35A
RPS12
RPS7
RPL22
RPL7
RPS29
RPS18
RPL15
RPL31
RPSA
RPS15A
RPS3
RPL9
RPL32
RPL18
RPL23
RPL26
RPL28
RPL38
RPS26
RPL23A
RPS25
RACK1
RPL10A
RPS17
RPS10
RPL12
RPS23
RPS13
RPL6
RPS27
RPL13
RPL6
RPS27
RPL13
RPL17
RPS20
RPLP2
RPS8
RPS28
RPL18A
FAU
RPL3
RPL27
RPS19
RPL26L1
RPL13A
RPS2
RPL30
RPL37A
RPS27L
RPL21
RPL7A
RPL24
RPS24
RPS15
RPL29
RPL36
RPL10
RPL34
RPL5
RPS3A
RPL37A
RPS6
RPS5
RPS14
RPLP1
RPL4
RPL36A
RPS4X
RPS11
RPL27A
RPL14
RPL7L1
RPL19
RPS27A
RPL35
RPL8
RPS21
RPL11
UBA52
