# Supplementary material for: Preterm birth leads to a decreased number of differentiated podocytes and accelerated podocyte differentiation
Source: Front Cell Dev Biol. 2023 Mar 2;11:1142929. doi: 10.3389/fcell.2023.1142929 (PMC10018169; doi:10.3389/fcell.2023.1142929)
Supplement: Supplementary file 2 [file Table3.XLSX]

## Sheet: Read me
		The list of differentially expressed genes between full term and preterm podocytes is provided in sheet 1.
		Comparison: Full term vs Preterm

## Sheet: Sheet1
Gene	p_val	avg_logFC	pct.1	pct.2	p_val_adj
LOC108352650	1.90914e-66	1.07161	0.993	0.955	6.2282e-62
Rps27	7.24075e-53	0.783859	0.993	0.98	2.36215e-48
Rpl37	5.34717e-48	0.768919	0.983	0.965	1.74441e-43
Rps28	2.00783e-47	0.918008	0.99	0.965	6.55015e-43
Rpl37a	8.05756e-47	0.629977	0.99	0.99	2.62862e-42
Rps21	4.20496e-44	0.820899	0.979	0.95	1.37178e-39
Sec61g	1.73563e-41	0.750491	0.99	0.925	5.66216e-37
LOC103694169	3.59449e-41	0.856673	0.966	0.915	1.17263e-36
Mt-co1	4.40368e-40	0.678037	1	1	1.43661e-35
Atp5f1e	4.83951e-40	0.571475	0.99	0.98	1.57879e-35
LOC100361854	5.1382e-40	0.726073	0.99	0.97	1.67623e-35
Rpl41	7.59835e-40	0.532045	1	1	2.47881e-35
Rpl36	2.15898e-37	0.638202	0.993	0.985	7.04326e-33
Mt-co3	2.20544e-34	0.542901	1	1	7.19482e-30
AY172581.24	1.0382e-32	0.671114	0.993	0.99	3.38691e-28
Nedd4	1.54472e-29	-0.50034	0.942	0.99	5.03933e-25
Atp5i	2.85417e-29	0.65909	0.925	0.855	9.31117e-25
Cox7c	2.33699e-28	0.450994	0.986	0.97	7.62396e-24
Cox8a	3.22853e-28	0.48214	0.99	0.97	1.05324e-23
Mt-atp6	5.40237e-27	0.429875	1	0.995	1.76242e-22
AC141489.1	8.7718e-27	0.675343	0.938	0.88	2.86162e-22
LOC100362027	8.30856e-26	0.515432	0.979	0.955	2.7105e-21
AABR07000398.1	8.96024e-26	-0.644154	0.257	0.76	2.9231e-21
Scd2	1.36833e-25	-0.72316	0.438	0.86	4.46391e-21
Pdia3	1.8434e-25	-0.572724	0.801	0.95	6.01372e-21
Uqcr10	2.38012e-24	0.574343	0.932	0.915	7.76466e-20
Mt-nd4	3.15133e-24	0.478092	0.997	1	1.02806e-19
LOC684988	1.00579e-23	0.454136	0.983	0.955	3.28118e-19
Rpl32	1.45358e-23	0.532521	0.979	0.945	4.74201e-19
Tomm7	2.63956e-22	0.54005	0.925	0.85	8.61104e-18
Pdia6	6.89436e-21	-0.523182	0.88	0.965	2.24915e-16
Mt-cyb	1.21605e-20	0.331328	1	1	3.96712e-16
Serpinh1	1.47595e-20	-0.513964	0.767	0.955	4.815e-16
LOC100360841	1.60592e-20	0.457772	0.983	0.95	5.23899e-16
Hsp90b1	1.86705e-20	-0.555552	0.925	0.99	6.09087e-16
Rps27a.1	2.92397e-20	0.390256	0.99	0.975	9.53887e-16
Rpl36al	3.11918e-20	0.535952	0.986	0.935	1.01757e-15
Snrpg	6.18128e-20	0.634246	0.842	0.685	2.01652e-15
Cox6c	1.40052e-19	0.392975	0.983	0.98	4.56892e-15
Tpt1	2.36729e-19	-0.273241	0.99	0.99	7.72282e-15
Romo1	3.20586e-19	0.512561	0.942	0.875	1.04585e-14
Uba52	1.3942e-18	0.326454	0.993	0.965	4.54829e-14
Mt-nd6	1.63151e-18	0.664593	0.534	0.175	5.32246e-14
Rpl34	3.13373e-18	0.35225	0.993	0.985	1.02232e-13
Ppia	4.70077e-18	0.394583	0.99	0.955	1.53353e-13
Golga4	5.41816e-18	-0.430308	0.236	0.655	1.76756e-13
Cox6b1	8.24289e-18	0.44746	0.932	0.9	2.68908e-13
Cyp51	1.16053e-17	-0.460367	0.147	0.52	3.78599e-13
Cox7a2l2	1.27259e-17	0.347371	0.979	0.965	4.15156e-13
Rps15a	1.34284e-17	0.35305	0.99	0.99	4.38074e-13
Akap13	1.99315e-17	-0.523238	0.353	0.735	6.50226e-13
Rpl4	2.76149e-17	-0.416092	0.918	0.975	9.0088e-13
Mt-nd4l	3.25639e-17	0.652508	0.606	0.335	1.06233e-12
Canx	4.85025e-17	-0.424901	0.863	0.965	1.5823e-12
Rack1	1.0283e-16	-0.423117	0.969	0.98	3.35463e-12
Gsk3b	1.0999e-16	-0.344069	0.175	0.56	3.5882e-12
Aldob	1.24569e-16	-0.411229	0.113	0.46	4.0638e-12
Hnrnpu	1.26154e-16	-0.444145	0.788	0.945	4.11551e-12
Ndufb4	1.82053e-16	0.504434	0.884	0.825	5.93911e-12
Elob	4.83639e-16	0.334477	0.979	0.965	1.57777e-11
Atp5mg	5.03826e-16	0.338968	0.969	0.945	1.64363e-11
LOC103693430	6.40162e-16	0.561785	0.688	0.535	2.0884e-11
Rpl22	7.95947e-16	0.392756	0.979	0.975	2.59662e-11
LOC100359922	8.83198e-16	-0.441407	0.894	0.955	2.88126e-11
Sem1	9.02441e-16	0.34949	0.969	0.96	2.94403e-11
Ndufa3	9.6372e-16	0.488788	0.757	0.57	3.14394e-11
Atp5md	1.17392e-15	0.542736	0.74	0.575	3.82968e-11
Rpl13a	1.61683e-15	-0.441659	0.825	0.935	5.2746e-11
Fam81a	1.92337e-15	-0.544272	0.274	0.64	6.27463e-11
Ndufa7	4.37158e-15	0.449058	0.938	0.915	1.42614e-10
Numa1	4.68306e-15	-0.38448	0.219	0.6	1.52775e-10
Zwint	4.87542e-15	-0.446084	0.425	0.775	1.59051e-10
LOC687780	1.2802e-14	0.27625	0.99	0.975	4.17639e-10
Rpl27a	1.37077e-14	0.33297	0.997	0.99	4.47185e-10
Calr	1.5163e-14	-0.409048	0.986	0.99	4.94664e-10
Ctdspl	2.43199e-14	-0.563823	0.565	0.85	7.93387e-10
Vbp1	2.90618e-14	0.473586	0.856	0.81	9.48082e-10
Lrp2	2.97616e-14	-0.520243	0.51	0.835	9.70912e-10
AABR07042821.1	3.74026e-14	0.479047	0.846	0.815	1.22018e-09
Nap1l1	4.47619e-14	-0.413858	0.873	0.96	1.46027e-09
Safb	4.60408e-14	-0.361258	0.284	0.665	1.50199e-09
Sdc4	6.14959e-14	-0.521022	0.63	0.865	2.00618e-09
Mt-nd3	6.36407e-14	0.408524	0.884	0.82	2.07615e-09
Ctcf	8.36223e-14	-0.365226	0.366	0.77	2.72801e-09
Ppp4r3a	1.08721e-13	-0.337752	0.195	0.53	3.54681e-09
S100a11	1.148e-13	0.565952	0.935	0.9	3.74513e-09
Rdx	1.45338e-13	-0.307785	0.233	0.605	4.74137e-09
Ddb1	1.75243e-13	-0.380602	0.49	0.86	5.71695e-09
Phf3	1.84912e-13	-0.350548	0.267	0.64	6.0324e-09
Cox17	1.92539e-13	0.477991	0.795	0.685	6.28119e-09
Ganab	2.13894e-13	-0.370867	0.432	0.815	6.97787e-09
Cpsf2	2.21695e-13	-0.326317	0.257	0.625	7.23237e-09
LOC100361457	2.27756e-13	-0.386334	0.976	0.995	7.4301e-09
Papss1	2.48541e-13	-0.320298	0.322	0.71	8.10815e-09
Atp5if1	2.77162e-13	0.371992	0.945	0.915	9.04187e-09
Snrnp200	2.93125e-13	-0.361795	0.247	0.6	9.56261e-09
Ptpn21	3.70496e-13	-0.288841	0.072	0.335	1.20867e-08
Eprs	4.12569e-13	-0.397947	0.527	0.83	1.34592e-08
Rpl26	4.89682e-13	0.307217	0.983	0.97	1.59749e-08
Rpl35	6.19366e-13	0.302074	0.986	0.98	2.02056e-08
Rpl7	6.61829e-13	-0.253506	0.993	0.99	2.15909e-08
Ggnbp2	9.8185e-13	-0.402219	0.349	0.71	3.20309e-08
Uqcrq	1.18845e-12	0.374611	0.925	0.935	3.87707e-08
Eif3a	1.23483e-12	-0.343534	0.791	0.925	4.02839e-08
Rpl28	1.39273e-12	0.266407	0.986	0.995	4.54349e-08
Map1b	1.51928e-12	-0.636658	0.428	0.725	4.95634e-08
LOC100360522	1.68942e-12	0.317541	0.993	0.99	5.51139e-08
Ankrd11	3.12939e-12	-0.447644	0.651	0.87	1.0209e-07
Ensa	3.60462e-12	-0.344141	0.404	0.79	1.17593e-07
Nab2	3.96769e-12	-0.314635	0.284	0.65	1.29438e-07
Ubl5	4.5547e-12	0.324428	0.928	0.93	1.48588e-07
Shroom3	6.0955e-12	-0.295381	0.229	0.56	1.98853e-07
Cox7b	6.95656e-12	0.359871	0.949	0.93	2.26944e-07
Tubb2b	9.89748e-12	-0.449394	0.455	0.76	3.22886e-07
Prdx1	1.10942e-11	0.414108	0.966	0.955	3.61926e-07
Tnpo1	1.18083e-11	-0.288228	0.24	0.575	3.85223e-07
Ubc	1.20848e-11	-0.453175	0.692	0.91	3.94242e-07
Kif5b	1.37072e-11	-0.423454	0.64	0.86	4.47169e-07
Map4	1.40015e-11	-0.346118	0.178	0.49	4.5677e-07
Plekho1	1.67801e-11	-0.296548	0.161	0.465	5.47416e-07
Mt-nd1	2.36356e-11	0.261892	1	1	7.71065e-07
Rtn4	2.61566e-11	-0.339005	0.678	0.88	8.53306e-07
Ctnna1	2.76634e-11	-0.336473	0.524	0.835	9.02462e-07
Rb1cc1	3.38193e-11	-0.327865	0.253	0.605	1.10329e-06
Rpl30	3.68339e-11	0.370367	0.901	0.85	1.20163e-06
Gatm	3.89199e-11	-0.298126	0.13	0.42	1.26968e-06
Hspa5	4.18084e-11	-0.445188	0.908	0.98	1.36391e-06
Cyb5b	4.98349e-11	-0.328405	0.298	0.64	1.62576e-06
Eef2	4.99824e-11	-0.278283	0.959	0.98	1.63058e-06
Ccni	5.04067e-11	-0.324506	0.5	0.8	1.64442e-06
Plxna2	5.3966e-11	-0.382524	0.212	0.495	1.76053e-06
Hipk2	5.53523e-11	-0.440074	0.462	0.765	1.80576e-06
Appbp2	5.57578e-11	-0.281994	0.295	0.645	1.81899e-06
Wt1	5.71702e-11	-0.461815	0.866	0.965	1.86506e-06
Grb10	5.88451e-11	-0.319076	0.366	0.71	1.9197e-06
Sptbn1	6.96877e-11	-0.290623	0.312	0.665	2.27342e-06
Ylpm1	7.46575e-11	-0.288426	0.199	0.51	2.43555e-06
Ndufb2	7.46971e-11	0.364178	0.908	0.88	2.43684e-06
Pnpla8	7.4736e-11	-0.285382	0.24	0.57	2.43811e-06
Dera	8.87722e-11	-0.267601	0.301	0.66	2.89601e-06
Lamc1	9.54543e-11	-0.27753	0.195	0.5	3.11401e-06
Sptan1	9.81704e-11	-0.342814	0.466	0.83	3.20261e-06
Jmjd1c	1.13302e-10	-0.31818	0.216	0.53	3.69625e-06
Cxxc5	1.44783e-10	-0.31367	0.771	0.925	4.72327e-06
Qser1	1.61373e-10	-0.295159	0.188	0.49	5.26449e-06
Tet3	1.67333e-10	-0.288203	0.164	0.45	5.45891e-06
Tmsb10	1.90906e-10	0.300966	0.993	0.985	6.22793e-06
Hmgcs1	2.04626e-10	-0.513066	0.192	0.47	6.67552e-06
Rbbp6	2.28227e-10	-0.271153	0.243	0.55	7.44546e-06
Ncl	3.00988e-10	-0.359779	0.812	0.96	9.81912e-06
Sf3b1	3.17976e-10	-0.322421	0.675	0.895	1.03733e-05
Wnk1	3.25998e-10	-0.39595	0.493	0.82	1.0635e-05
AC134224.3	3.66261e-10	0.448273	0.997	1	1.19485e-05
Hdlbp	3.73484e-10	-0.341569	0.575	0.865	1.21842e-05
Ndufa2	4.11332e-10	0.354541	0.918	0.9	1.34189e-05
Ing1	4.43611e-10	-0.25257	0.175	0.45	1.44719e-05
Rps24	4.90005e-10	0.270925	0.986	0.975	1.59854e-05
Foxc2	4.92004e-10	-0.390735	0.719	0.91	1.60507e-05
Hnrnpf	4.96168e-10	-0.322905	0.839	0.95	1.61865e-05
Tmem123	5.06452e-10	-0.273044	0.257	0.56	1.6522e-05
Ndufa5	5.46366e-10	0.336763	0.904	0.89	1.78241e-05
Naa15	5.46386e-10	-0.279497	0.291	0.61	1.78247e-05
Sash1	5.61714e-10	-0.31577	0.202	0.485	1.83248e-05
Mtss1	5.63386e-10	-0.421789	0.414	0.71	1.83793e-05
Snx27	5.96183e-10	-0.27563	0.212	0.51	1.94493e-05
Rab5b	6.6179e-10	-0.299181	0.264	0.59	2.15896e-05
Zfp638	6.6686e-10	-0.251166	0.284	0.575	2.1755e-05
Erbin	7.37889e-10	-0.353801	0.281	0.58	2.40722e-05
NEWGENE-619861	8.66985e-10	-0.296006	0.781	0.92	2.82836e-05
Hnrnpd	9.09379e-10	-0.308244	0.808	0.93	2.96667e-05
Cltc	9.1406e-10	-0.293569	0.572	0.845	2.98194e-05
LOC108349682	9.15619e-10	0.363041	0.87	0.855	2.98703e-05
Mrfap1	9.97108e-10	-0.260219	0.928	0.94	3.25287e-05
Btbd1	1.0167e-09	-0.267255	0.387	0.735	3.31679e-05
Efnb1	1.07152e-09	-0.394039	0.928	0.98	3.49562e-05
C1galt1	1.1126e-09	-0.343776	0.264	0.56	3.62965e-05
Flrt1	1.22937e-09	-0.265163	0.065	0.265	4.01058e-05
Klc1	1.24688e-09	-0.312297	0.25	0.565	4.06769e-05
Cgnl1	1.28234e-09	-0.304452	0.267	0.56	4.18338e-05
Col18a1	1.28294e-09	-0.449719	0.459	0.74	4.18533e-05
Atrx.1	1.33551e-09	-0.369071	0.493	0.77	4.35683e-05
Ube2h	1.49411e-09	-0.30094	0.257	0.55	4.87424e-05
Mmp14	1.5607e-09	-0.306757	0.336	0.66	5.09146e-05
Smarca4	1.62613e-09	-0.288838	0.411	0.73	5.30491e-05
Cct7	2.07194e-09	-0.270867	0.75	0.915	6.75929e-05
Arhgap5	2.30021e-09	-0.278933	0.408	0.725	7.50397e-05
Hspa4	2.34918e-09	-0.320036	0.459	0.77	7.66374e-05
Myh10	2.37937e-09	-0.314751	0.332	0.64	7.76222e-05
Nid1	2.52761e-09	-0.445459	0.435	0.695	8.24581e-05
Ptprj	2.53496e-09	-0.320833	0.178	0.44	8.26981e-05
Cpd	2.74894e-09	-0.284482	0.212	0.5	8.96786e-05
Acsl3	3.08532e-09	-0.267588	0.219	0.495	0.000100652
Purb	3.19492e-09	-0.312323	0.483	0.77	0.000104228
Malt1	3.30303e-09	-0.275223	0.096	0.32	0.000107755
Dnajc3	3.35305e-09	-0.255105	0.363	0.68	0.000109387
Slc39a9	3.67571e-09	-0.251376	0.116	0.35	0.000119913
Thoc2	3.75518e-09	-0.302833	0.274	0.575	0.000122505
Arhgef3	3.80123e-09	-0.25696	0.096	0.31	0.000124008
Nr2f2	3.93321e-09	-0.282678	0.432	0.73	0.000128313
Rtn3	4.05625e-09	-0.288939	0.572	0.855	0.000132327
Zfp608	4.52878e-09	-0.260217	0.212	0.495	0.000147742
Aff4	4.6919e-09	-0.281845	0.349	0.655	0.000153064
Arhgap29	5.10696e-09	-0.42914	0.599	0.79	0.000166604
Tle4	5.13116e-09	-0.299782	0.346	0.65	0.000167394
Nop53	5.50766e-09	-0.276519	0.531	0.81	0.000179676
Cab39	5.53145e-09	-0.257921	0.411	0.725	0.000180452
Pabpc1	5.55891e-09	-0.316508	0.5	0.785	0.000181348
Rps20	5.56203e-09	0.273405	0.993	0.97	0.00018145
Cand1	5.6718e-09	-0.29061	0.288	0.575	0.000185031
Tcp1	5.69452e-09	-0.27575	0.644	0.885	0.000185772
Dach1	5.97877e-09	-0.328642	0.507	0.8	0.000195046
Rps25	6.10624e-09	0.307235	0.945	0.915	0.000199204
LOC682793	6.59149e-09	0.266625	0.993	0.97	0.000215034
Rnf20	6.68726e-09	-0.253744	0.216	0.49	0.000218158
Idi1	6.69395e-09	-0.431773	0.277	0.53	0.000218377
Cdh11	7.03781e-09	-0.289095	0.356	0.69	0.000229594
Tnnt2	7.43566e-09	0.534569	0.825	0.705	0.000242573
Ppp2r2a	7.51982e-09	-0.250283	0.295	0.61	0.000245319
P4hb	7.72005e-09	-0.273318	0.795	0.95	0.000251851
Tug1	7.76743e-09	-0.251605	0.205	0.48	0.000253397
Itgb1	7.96759e-09	-0.337366	0.863	0.97	0.000259927
Pkdcc	8.28319e-09	-0.362991	0.658	0.885	0.000270222
Zfp503	8.723e-09	-0.380377	0.332	0.58	0.000284571
LOC103692716	9.41493e-09	-0.316281	0.764	0.905	0.000307143
Chd4	9.49384e-09	-0.358833	0.723	0.91	0.000309718
Khdrbs1	9.86893e-09	-0.283148	0.541	0.8	0.000321954
Anapc13	9.98996e-09	0.357486	0.829	0.825	0.000325902
LOC498555	9.99606e-09	0.37651	0.764	0.695	0.000326101
Golim4	1.153e-08	-0.507599	0.808	0.95	0.000376143
Tpr	1.18179e-08	-0.282415	0.688	0.89	0.000385534
AY172581.9	1.33811e-08	0.262123	0.894	0.885	0.000436531
Eif4a2	1.34149e-08	-0.311991	0.538	0.83	0.000437634
Atp2a2	1.50248e-08	-0.294987	0.462	0.77	0.000490155
Anp32e	1.53034e-08	-0.320638	0.658	0.865	0.000499243
Ptms	1.53391e-08	-0.26643	0.935	0.97	0.000500406
App	1.64321e-08	-0.257656	0.942	0.99	0.000536063
Atp2b1	1.78525e-08	-0.258082	0.38	0.7	0.000582402
Enpep	1.7866e-08	-0.608444	0.264	0.505	0.000582842
Cops9	1.94031e-08	0.345769	0.774	0.795	0.000632988
Hs3st3b1	1.94558e-08	-0.336353	0.308	0.58	0.000634707
Timp3	2.09886e-08	-0.477944	0.182	0.4	0.00068471
Ywhaq	2.29666e-08	-0.267092	0.863	0.94	0.000749238
Adamts9	2.40286e-08	-0.324214	0.113	0.33	0.000783886
Ptbp3	2.45245e-08	-0.26524	0.284	0.57	0.000800062
Plce1	2.706e-08	-0.329828	0.497	0.76	0.000882777
Gpc1	2.79524e-08	-0.361997	0.25	0.505	0.000911891
Mprip	2.8596e-08	-0.307429	0.408	0.715	0.000932888
Sec63	2.88158e-08	-0.267253	0.37	0.675	0.000940058
Parp1	3.03884e-08	-0.292418	0.459	0.77	0.00099136
Slf2	3.33641e-08	-0.298037	0.257	0.545	0.00108844
Zfp36l2	3.43906e-08	-0.324525	0.514	0.77	0.00112193
LOC294154	3.58473e-08	-0.267216	0.185	0.44	0.00116945
Eef1g	3.63723e-08	-0.256914	0.949	0.95	0.00118658
Hdac2	3.88329e-08	-0.273129	0.545	0.825	0.00126685
Wdr1	4.08289e-08	-0.252544	0.356	0.655	0.00133196
Ppp2cb	4.80592e-08	-0.255982	0.596	0.845	0.00156783
Cul3	4.85748e-08	-0.264729	0.462	0.765	0.00158466
Pxn	5.23494e-08	-0.314837	0.377	0.685	0.0017078
Acly	5.26239e-08	-0.287593	0.291	0.565	0.00171675
Surf4	5.92174e-08	-0.261932	0.318	0.6	0.00193185
Psmd8	5.93246e-08	-0.259372	0.63	0.885	0.00193535
Glcci1	6.21324e-08	-0.392029	0.479	0.75	0.00202694
Egfl6	6.6033e-08	-0.282771	0.247	0.485	0.0021542
G3bp1	6.72832e-08	-0.302238	0.599	0.825	0.00219498
Ptch1	6.80748e-08	-0.317689	0.171	0.4	0.0022208
Impdh2	6.92675e-08	-0.281206	0.545	0.79	0.00225971
Ankrd17	6.96452e-08	-0.27487	0.425	0.74	0.00227204
Lix1l	7.10395e-08	-0.251526	0.271	0.545	0.00231752
Ddr1	8.08058e-08	-0.27346	0.318	0.615	0.00263613
Dst	8.22924e-08	-0.342963	0.586	0.82	0.00268462
RGD1310352	8.8972e-08	-0.265584	0.565	0.85	0.00290254
Top2b	9.20543e-08	-0.307094	0.497	0.765	0.00300309
Srsf3	9.5624e-08	-0.293865	0.753	0.895	0.00311954
Fdps	9.69066e-08	-0.569133	0.507	0.73	0.00316138
Maged2	1.03512e-07	-0.285803	0.599	0.85	0.00337687
Rpn1	1.06818e-07	-0.259383	0.647	0.89	0.00348473
Tnrc6b	1.13164e-07	-0.275555	0.531	0.81	0.00369176
Zc3h13	1.25029e-07	-0.252397	0.5	0.8	0.00407883
Add3	1.30302e-07	-0.266733	0.366	0.64	0.00425085
Zfp292	1.34187e-07	-0.262071	0.36	0.665	0.00437757
Bmp7	1.36396e-07	-0.287799	0.322	0.585	0.00444965
Notch2	1.37359e-07	-0.271911	0.342	0.62	0.00448108
Hspd1	1.40651e-07	-0.321576	0.658	0.855	0.00458846
Tkt	1.6386e-07	-0.307565	0.62	0.805	0.00534559
Brd4	1.70653e-07	-0.284043	0.486	0.735	0.0055672
Atox1	1.76385e-07	0.27915	0.877	0.905	0.0057542
Ptprf	1.82397e-07	-0.264752	0.277	0.535	0.00595033
Saraf	1.90526e-07	-0.280421	0.397	0.66	0.00621554
Cct4	2.11271e-07	-0.258212	0.771	0.91	0.00689229
Acin1	2.18077e-07	-0.295914	0.473	0.755	0.00711431
Kmt2e	2.24963e-07	-0.343818	0.466	0.76	0.00733896
Ndfip1	2.46972e-07	-0.290065	0.932	0.97	0.00805696
Pum2	2.49606e-07	-0.250142	0.538	0.82	0.00814291
Ssrp1	2.66169e-07	-0.273355	0.534	0.77	0.00868322
Sulf2	2.98056e-07	-0.275437	0.305	0.57	0.00972347
Trip12	3.17561e-07	-0.290512	0.318	0.6	0.0103598
Mrpl52	3.43768e-07	0.317617	0.846	0.84	0.0112148
Plxnb2	3.69902e-07	-0.293894	0.397	0.695	0.0120673
Pxylp1	3.72393e-07	-0.278961	0.349	0.635	0.0121486
Pax8	3.74724e-07	-0.335521	0.329	0.545	0.0122246
Ddx17	3.76515e-07	-0.259774	0.493	0.78	0.0122831
Lamb1	3.90733e-07	-0.315363	0.373	0.615	0.0127469
Eif4b	4.38172e-07	-0.254566	0.572	0.83	0.0142945
Eif3j	4.42945e-07	0.323609	0.788	0.77	0.0144502
Usp9x	4.6219e-07	-0.296467	0.449	0.745	0.015078
Spart	4.6718e-07	-0.313887	0.555	0.8	0.0152408
Ptpn13	4.89026e-07	-0.318723	0.366	0.64	0.0159535
Capn2	4.99352e-07	-0.28506	0.281	0.525	0.0162904
Dnajb11	5.80013e-07	-0.259977	0.39	0.655	0.0189217
Insig1	6.2983e-07	-0.321283	0.106	0.28	0.0205469
Hnrnph1	6.35779e-07	-0.255295	0.64	0.88	0.020741
Cct6a	6.94739e-07	-0.27538	0.699	0.875	0.0226645
Acadl	7.17084e-07	-0.348699	0.651	0.82	0.0233934
Golgb1	7.60623e-07	-0.259515	0.479	0.745	0.0248138
RF00003.172	7.62677e-07	0.431725	0.408	0.225	0.0248808
Trim8	8.49821e-07	-0.296189	0.527	0.76	0.0277237
Churc1	9.02753e-07	0.364974	0.822	0.825	0.0294505
Bptf	9.11222e-07	-0.286631	0.445	0.695	0.0297268
Fyn	1.03743e-06	-0.353324	0.757	0.925	0.033844
AABR07064873.1	1.12505e-06	-0.397225	0.384	0.58	0.0367026
Vim	1.20725e-06	-0.493977	0.771	0.88	0.039384
Utrn	1.22756e-06	-0.256977	0.318	0.57	0.0400468
Ttc3	1.25103e-06	-0.289266	0.551	0.78	0.0408122
Calu	1.25972e-06	-0.287099	0.534	0.755	0.0410959
Lsm5	1.53454e-06	0.278651	0.839	0.845	0.0500612
Rock1	1.57105e-06	-0.260049	0.449	0.71	0.0512522
Tnni1	1.67245e-06	-0.296751	0.233	0.445	0.0545605
Lmna	1.9668e-06	-0.34618	0.466	0.68	0.064163
Col4a1	1.97364e-06	-0.272988	0.548	0.735	0.064386
Mrpl43	1.992e-06	0.305975	0.301	0.14	0.0649851
Mfge8	2.34191e-06	-0.436609	0.438	0.665	0.0764001
Myadm	2.85848e-06	-0.347686	0.414	0.655	0.093252
Fam117b	3.05714e-06	-0.442186	0.497	0.7	0.0997332
Oat	3.25989e-06	-0.267862	0.164	0.36	0.106347
Spop	3.34097e-06	-0.312317	0.329	0.555	0.108992
Kpnb1	3.70475e-06	-0.288388	0.438	0.67	0.12086
Sec62	5.37273e-06	0.362452	0.853	0.895	0.175275
Pja1	5.49779e-06	-0.293558	0.682	0.865	0.179354
Trib2	5.52455e-06	-0.266583	0.336	0.56	0.180227
Msmo1	8.43699e-06	-0.331169	0.223	0.42	0.27524
Sema5a	9.91514e-06	-0.304659	0.39	0.625	0.323462
Ash1l	1.19679e-05	-0.257847	0.514	0.75	0.390428
AABR07035218.1	1.50137e-05	0.345585	0.64	0.595	0.489791
Robo2	1.59982e-05	-0.398879	0.705	0.85	0.521909
Erp29	1.61912e-05	-0.250784	0.5	0.715	0.528206
Prr5	1.73965e-05	-0.291007	0.442	0.69	0.567526
Plekhg1	1.80558e-05	-0.271526	0.195	0.38	0.589035
Uaca	2.03136e-05	-0.258123	0.158	0.335	0.662691
Vegfa	2.21285e-05	-0.46196	0.771	0.905	0.721899
Rapgef3	2.24662e-05	-0.274094	0.164	0.34	0.732915
Dag1	2.64246e-05	-0.255245	0.771	0.92	0.862049
Cd9	2.77165e-05	-0.275105	0.849	0.92	0.904197
Ttc28	3.9359e-05	-0.256405	0.452	0.655	1
Podxl	4.10113e-05	-0.50847	0.784	0.805	1
Cldn5	4.9388e-05	-0.28813	0.921	0.95	1
Mafb	5.04702e-05	-0.270295	0.908	0.89	1
Morf4l1	6.56566e-05	0.288136	0.654	0.615	1
LOC103689931	6.97893e-05	-0.272739	0.613	0.83	1
Mgst1	7.82703e-05	-0.277881	0.462	0.68	1
Mpp5	0.000103554	-0.410652	0.534	0.73	1
Alcam	0.000114854	-0.273373	0.558	0.745	1
Cdr2l	0.000119904	-0.292156	0.49	0.685	1
Itga3	0.000123849	-0.256528	0.408	0.6	1
Arsb	0.00014367	-0.271025	0.185	0.345	1
Cirbp	0.000177953	0.259712	0.842	0.845	1
Dpm3	0.000185165	0.319918	0.562	0.525	1
Aldh1a2	0.000185905	-0.281317	0.747	0.875	1
Abca2	0.000199154	-0.2547	0.493	0.695	1
Thsd7a	0.00020853	-0.473721	0.603	0.705	1
Vcan	0.000208862	-0.335158	0.171	0.305	1
Efnb2	0.000212495	-0.32374	0.777	0.895	1
Ntm	0.000215796	-0.255778	0.175	0.31	1
Igf2	0.000231266	-0.324382	0.284	0.45	1
Fat1	0.00025898	-0.291867	0.61	0.795	1
Sfr1	0.000282653	0.252331	0.894	0.925	1
Arpp19	0.000411111	0.325644	0.521	0.485	1
Nes	0.000425255	-0.337523	0.651	0.79	1
Epn3	0.00044115	-0.265569	0.339	0.505	1
LOC687679	0.00051488	0.288686	0.455	0.38	1
LOC100911713	0.000544504	0.285287	0.709	0.725	1
Ndufc1	0.000544522	0.300003	0.449	0.395	1
Mcts1	0.000584236	0.255431	0.719	0.72	1
Mrgprf	0.000748397	-0.262961	0.168	0.295	1
Lpin2	0.00075862	-0.274449	0.219	0.365	1
Pofut2	0.000767327	0.252485	0.596	0.6	1
RGD1305645	0.000856617	0.277966	0.291	0.175	1
Pth1r	0.00092589	-0.266536	0.332	0.495	1
Aldh1a1	0.00139885	-0.278549	0.671	0.81	1
Bambi	0.00140847	-0.282886	0.39	0.545	1
Peg3	0.00170708	-0.353006	0.767	0.865	1
Arhgap24	0.0020091	-0.322207	0.545	0.675	1
Myh3	0.00216855	0.265594	0.288	0.185	1
Spp1	0.00297868	-0.325539	0.144	0.255	1
Psmg4	0.00324876	0.298405	0.568	0.58	1
Ndufaf8	0.00366105	0.278364	0.545	0.555	1
Tcf21	0.00371964	-0.256791	0.808	0.875	1
Ddn	0.003936	-0.257094	0.366	0.455	1
LOC103690054	0.00473592	0.252099	0.315	0.245	1
Plat	0.00543107	-0.421671	0.651	0.74	1
Paxx	0.00654305	0.254467	0.565	0.575	1
Fcgbp	0.00679073	0.389379	0.37	0.31	1
Akap12	0.00717433	-0.383095	0.37	0.495	1
