# Supplementary material for: Preterm birth leads to a decreased number of differentiated podocytes and accelerated podocyte differentiation
Source: Front Cell Dev Biol. 2023 Mar 2;11:1142929. doi: 10.3389/fcell.2023.1142929 (PMC10018169; doi:10.3389/fcell.2023.1142929)
Supplement: Supplementary file 4 [file Table4.XLSX]

## Sheet: Read me
		GO terms in Biological Process part based on differentially expressed genes enriched in preterm podocytes are provided in sheet 1.

## Sheet: Sheet 1
ID	Description	GeneRatio	BgRatio	pvalue	p.adjust	qvalue	geneID	Count
GO:0061564	axon development	33/279	497/17690	3.06281e-12	1.19939e-08	9.17552e-09	Golga4/Rpl4/Gsk3b/Map1b/Tubb2b/Rtn4/Ctnna1/Plxna2/Efnb1/Myh10/Cdh11/Itgb1/LOC103692716/App/Ptch1/Ddr1/Dst/Top2b/Bmp7/Ptprf/Plxnb2/Usp9x/Spart/Vim/Calu/Sema5a/Robo2/Vegfa/Dag1/Alcam/Vcan/Efnb2/Spp1	33
GO:0072001	renal system development	25/279	349/17690	3.1746e-10	6.21587e-07	4.75522e-07	Sdc4/Wt1/Foxc2/Mtss1/C1galt1/Hspa4/Nid1/Enpep/Plce1/Sec63/Ptch1/Bmp7/Notch2/Sulf2/Pax8/Col4a1/Robo2/Vegfa/Podxl/Itga3/Aldh1a2/Vcan/Efnb2/Aldh1a1/Tcf21	25
GO:0007409	axonogenesis	28/279	449/17690	6.32796e-10	8.2601e-07	6.31908e-07	Golga4/Rpl4/Gsk3b/Map1b/Tubb2b/Rtn4/Plxna2/Efnb1/Myh10/Cdh11/Itgb1/LOC103692716/App/Ptch1/Dst/Top2b/Bmp7/Plxnb2/Usp9x/Spart/Vim/Sema5a/Robo2/Vegfa/Dag1/Alcam/Efnb2/Spp1	28
GO:0001822	kidney development	23/279	328/17690	2.52551e-09	2.47248e-06	1.89148e-06	Sdc4/Wt1/Foxc2/Mtss1/C1galt1/Hspa4/Nid1/Enpep/Plce1/Ptch1/Bmp7/Notch2/Sulf2/Pax8/Robo2/Vegfa/Podxl/Itga3/Aldh1a2/Vcan/Efnb2/Aldh1a1/Tcf21	23
GO:0001655	urogenital system development	25/279	397/17690	4.51704e-09	3.53775e-06	2.70642e-06	Sdc4/Wt1/Foxc2/Mtss1/C1galt1/Hspa4/Nid1/Enpep/Plce1/Sec63/Ptch1/Bmp7/Notch2/Sulf2/Pax8/Col4a1/Robo2/Vegfa/Podxl/Itga3/Aldh1a2/Vcan/Efnb2/Aldh1a1/Tcf21	25
GO:1903829	positive regulation of cellular protein localization	22/279	313/17690	5.44384e-09	3.55302e-06	2.7181e-06	Rack1/Gsk3b/Numa1/Rdx/Kif5b/Rtn4/Sptbn1/Snx27/Cct7/Acsl3/Tcp1/Itgb1/Tpr/Parp1/Cct4/Cct6a/Trim8/Fyn/Uaca/Vegfa/Rapgef3/Itga3	22
GO:0032835	glomerulus development	11/279	68/17690	8.52959e-09	4.77169e-06	3.65041e-06	Wt1/Foxc2/Mtss1/Nid1/Enpep/Plce1/Bmp7/Notch2/Sulf2/Podxl/Tcf21	11
GO:0072006	nephron development	15/279	154/17690	2.20777e-08	1.05991e-05	8.10847e-06	Wt1/Foxc2/Mtss1/Nid1/Enpep/Plce1/Ptch1/Bmp7/Notch2/Sulf2/Pax8/Vegfa/Podxl/Itga3/Tcf21	15
GO:0010811	positive regulation of cell-substrate adhesion	14/279	133/17690	2.43596e-08	1.05991e-05	8.10847e-06	Gsk3b/Calr/Sdc4/Nid1/Ptprj/Itgb1/Egfl6/Utrn/Rock1/Myadm/Vegfa/Dag1/Itga3/Spp1	14
GO:0006457	protein folding	15/279	160/17690	3.69903e-08	1.44854e-05	1.10815e-05	Pdia3/Pdia6/Hsp90b1/Canx/Calr/Hspa5/Cct7/Dnajc3/Tcp1/P4hb/Hspd1/Cct4/Dnajb11/Cct6a/Erp29	15
GO:0048738	cardiac muscle tissue development	18/279	250/17690	9.66775e-08	3.44172e-05	2.63296e-05	Akap13/Gsk3b/Hnrnpu/Calr/Lrp2/Wt1/Foxc2/Myh10/Itgb1/Adamts9/Hdac2/Fdps/Bmp7/Tnni1/Lmna/Vegfa/Aldh1a2/Efnb2	18
GO:2001252	positive regulation of chromosome organization	15/279	179/17690	1.64064e-07	5.35396e-05	4.09585e-05	Hnrnpu/Numa1/Hnrnpd/Cct7/Tcp1/Rnf20/Tpr/Slf2/Cul3/Brd4/Cct4/Kmt2e/Cct6a/Lmna/Vegfa	15
GO:0048588	developmental cell growth	18/279	262/17690	1.95453e-07	5.54645e-05	4.24311e-05	Golga4/Akap13/Rpl4/Gsk3b/Map1b/Rtn4/Flrt1/Itgb1/LOC103692716/App/Ddr1/Fdps/Usp9x/Spart/Sema5a/Vegfa/Alcam/Spp1	18
GO:0072073	kidney epithelium development	14/279	157/17690	1.9829e-07	5.54645e-05	4.24311e-05	Sdc4/Wt1/Foxc2/Mtss1/Ptch1/Bmp7/Notch2/Pax8/Robo2/Vegfa/Podxl/Vcan/Efnb2/Tcf21	14
GO:0001525	angiogenesis	25/279	486/17690	2.3389e-07	6.10608e-05	4.67123e-05	Rtn4/Hipk2/Ncl/Foxc2/Sash1/C1galt1/Col18a1/Mmp14/Hspa4/Itgb1/Enpep/Adamts9/Pxn/Notch2/Rock1/Col4a1/Mfge8/Sema5a/Vegfa/Rapgef3/Dag1/Efnb2/Igf2/Arhgap24/Tcf21	25
GO:0031345	negative regulation of cell projection organization	16/279	211/17690	2.50594e-07	6.13328e-05	4.69204e-05	Gsk3b/Map4/Rtn4/Thoc2/Itgb1/Hdac2/Ptprf/Spart/Fyn/Vim/Sema5a/Itga3/Efnb2/Ntm/Arhgap24/Spp1	16
GO:0031099	regeneration	19/279	299/17690	2.9903e-07	6.88823e-05	5.26959e-05	Lrp2/Rpl7/Map1b/Rtn4/Ctnna1/Gatm/Ncl/Timp3/Ptch1/Ddr1/Notch2/Ptprf/Sulf2/Vim/Calu/Rapgef3/Dag1/Vcan/Spp1	19
GO:0010810	regulation of cell-substrate adhesion	16/279	216/17690	3.44448e-07	7.25761e-05	5.55216e-05	Gsk3b/Calr/Sdc4/Mmp14/Nid1/Ptprj/Itgb1/Egfl6/Ddr1/Utrn/Rock1/Myadm/Vegfa/Dag1/Itga3/Spp1	16
GO:0007584	response to nutrient	21/279	364/17690	3.52131e-07	7.25761e-05	5.55216e-05	Pdia3/Hsp90b1/Gsk3b/Lrp2/Map1b/Gatm/Eef2/Hmgcs1/Acsl3/Itgb1/Atp2b1/Timp3/Top2b/Bmp7/Hspd1/Fyn/Vim/Vegfa/Arsb/Aldh1a2/Spp1	21
GO:0031589	cell-substrate adhesion	20/279	336/17690	4.12204e-07	8.07096e-05	6.17439e-05	Gsk3b/Calr/Sdc4/Lamc1/Mmp14/Nid1/Ptprj/Itgb1/Adamts9/Pxn/Egfl6/Ddr1/Lamb1/Utrn/Rock1/Myadm/Vegfa/Dag1/Itga3/Spp1	20
GO:1990778	protein localization to cell periphery	20/279	338/17690	4.52803e-07	8.10362e-05	6.19937e-05	Golga4/Rack1/Gsk3b/Numa1/Rdx/Kif5b/Sptbn1/Snx27/Erbin/Cltc/Mmp14/Acsl3/Itgb1/Pkdcc/Ptch1/Rock1/Myadm/Dag1/Mpp5/Itga3	20
GO:0050772	positive regulation of axonogenesis	11/279	99/17690	4.5526e-07	8.10362e-05	6.19937e-05	Golga4/Rpl4/Gsk3b/Map1b/Tubb2b/Rtn4/Plxna2/Plxnb2/Sema5a/Robo2/Vegfa	11
GO:0002064	epithelial cell development	17/279	252/17690	5.55418e-07	9.31702e-05	7.12764e-05	Rdx/Shroom3/Wt1/Jmjd1c/Foxc2/C1galt1/Col18a1/Smarca4/Itgb1/Notch2/Vim/Rock1/Myadm/Rapgef3/Podxl/Cldn5/Fat1	17
GO:0014706	striated muscle tissue development	23/279	441/17690	5.71013e-07	9.31702e-05	7.12764e-05	Akap13/Gsk3b/Hnrnpu/Calr/Lrp2/Eef2/Wt1/Foxc2/Myh10/Nr2f2/Itgb1/Adamts9/Gpc1/Hdac2/Fdps/Bmp7/Ddx17/Tnni1/Lmna/Vegfa/Aldh1a2/Efnb2/Tcf21	23
GO:0060562	epithelial tube morphogenesis	21/279	376/17690	5.98747e-07	9.37877e-05	7.17488e-05	Lrp2/Sdc4/Shroom3/Wt1/Foxc2/Mtss1/Mmp14/Pxn/Ptch1/Ddr1/Bmp7/Notch2/Plxnb2/Pax8/Col4a1/Sema5a/Vegfa/Dag1/Podxl/Efnb2/Tcf21	21
GO:0033044	regulation of chromosome organization	20/279	347/17690	6.84797e-07	0.000103141	7.89042e-05	Hnrnpu/Numa1/Ctcf/Ylpm1/Hnrnpd/Cct7/Tcp1/Rnf20/Tpr/Parp1/Slf2/Cul3/Brd4/Cct4/Kmt2e/Trip12/Cct6a/Lmna/Vegfa/Igf2	20
GO:0034330	cell junction organization	17/279	257/17690	7.30838e-07	0.000105999	8.10903e-05	Sdc4/Rdx/Ctnna1/Lamc1/Mtss1/Mmp14/Ptprj/Cdh11/Itgb1/Wdr1/Pxn/Dst/Rock1/Vegfa/Cd9/Cldn5/Mpp5	17
GO:0045785	positive regulation of cell adhesion	22/279	417/17690	8.3728e-07	0.0001171	8.95827e-05	Gsk3b/Calr/Sdc4/Foxc2/Efnb1/Nid1/Ptprj/Malt1/Itgb1/Egfl6/Bmp7/Hspd1/Utrn/Rock1/Myadm/Vegfa/Dag1/Podxl/Itga3/Efnb2/Igf2/Spp1	22
GO:0043062	extracellular structure organization	18/279	290/17690	8.68499e-07	0.000117277	8.97186e-05	Serpinh1/Sdc4/Wt1/Lamc1/Foxc2/Col18a1/Smarca4/Nid1/Acsl3/Itgb1/App/Adamts9/Egfl6/Ddr1/Bmp7/Sulf2/Col4a1/Dag1	18
GO:0060537	muscle tissue development	23/279	462/17690	1.27144e-06	0.000162479	0.000124299	Akap13/Gsk3b/Hnrnpu/Calr/Lrp2/Eef2/Wt1/Foxc2/Myh10/Nr2f2/Itgb1/Adamts9/Gpc1/Hdac2/Fdps/Bmp7/Ddx17/Tnni1/Lmna/Vegfa/Aldh1a2/Efnb2/Tcf21	23
GO:1904375	regulation of protein localization to cell periphery	12/279	133/17690	1.31757e-06	0.000162479	0.000124299	Rack1/Gsk3b/Numa1/Kif5b/Sptbn1/Cltc/Mmp14/Acsl3/Itgb1/Pkdcc/Dag1/Itga3	12
GO:0034329	cell junction assembly	15/279	211/17690	1.35389e-06	0.000162479	0.000124299	Sdc4/Ctnna1/Lamc1/Mmp14/Ptprj/Cdh11/Itgb1/Wdr1/Pxn/Dst/Rock1/Vegfa/Cd9/Cldn5/Mpp5	15
GO:0010770	positive regulation of cell morphogenesis involved in differentiation	14/279	184/17690	1.36921e-06	0.000162479	0.000124299	Golga4/Rpl4/Gsk3b/Calr/Map1b/Tubb2b/Rtn4/Plxna2/Ptprf/Plxnb2/Myadm/Sema5a/Robo2/Vegfa	14
GO:0072659	protein localization to plasma membrane	17/279	271/17690	1.5209e-06	0.000175172	0.000134009	Golga4/Rack1/Rdx/Kif5b/Sptbn1/Snx27/Erbin/Cltc/Mmp14/Acsl3/Itgb1/Pkdcc/Ptch1/Rock1/Myadm/Mpp5/Itga3	17
GO:0060485	mesenchyme development	17/279	274/17690	1.76808e-06	0.000197823	0.000151337	Nedd4/Gsk3b/Rtn4/Wt1/Foxc2/Efnb1/Hdac2/Bmp7/Ddx17/Sema5a/Robo2/Vegfa/Dag1/LOC103689931/Aldh1a2/Bambi/Tcf21	17
GO:0061005	cell differentiation involved in kidney development	8/279	55/17690	2.21846e-06	0.000241319	0.000184612	Wt1/Foxc2/Mtss1/Ptch1/Notch2/Pax8/Podxl/Tcf21	8
GO:0010769	regulation of cell morphogenesis involved in differentiation	19/279	346/17690	2.67531e-06	0.00028315	0.000216613	Nedd4/Golga4/Rpl4/Gsk3b/Calr/Map1b/Tubb2b/Rtn4/Plxna2/Ptprf/Plxnb2/Spart/Vim/Ttc3/Myadm/Sema5a/Robo2/Vegfa/Spp1	19
GO:0034249	negative regulation of cellular amide metabolic process	12/279	145/17690	3.28163e-06	0.00033818	0.000258712	Rack1/Rpl13a/Calr/Eprs/Wt1/Ncl/Hnrnpd/Purb/Tpr/Zfp36l2/Tnrc6b/Rock1	12
GO:0055007	cardiac muscle cell differentiation	12/279	147/17690	3.78615e-06	0.000380168	0.000290834	Akap13/Gsk3b/Hnrnpu/Calr/Wt1/Myh10/Itgb1/Hdac2/Fdps/Lmna/Vegfa/Efnb2	12
GO:0042692	muscle cell differentiation	20/279	391/17690	4.27016e-06	0.000418049	0.000319813	Akap13/Gsk3b/Hnrnpu/Calr/Plekho1/Wt1/Mmp14/Smarca4/Myh10/Itgb1/Atp2a2/Hdac2/Wdr1/Ankrd17/Fdps/Capn2/Lmna/Vegfa/Efnb2/Igf2	20
GO:0033273	response to vitamin	13/279	176/17690	4.5433e-06	0.00043394	0.00033197	Pdia3/Lrp2/Map1b/Eef2/Hmgcs1/Itgb1/Atp2b1/Timp3/Bmp7/Vim/Vegfa/Aldh1a2/Spp1	13
GO:0060560	developmental growth involved in morphogenesis	16/279	264/17690	4.82836e-06	0.000450187	0.000344399	Golga4/Rpl4/Gsk3b/Map1b/Rtn4/Flrt1/Itgb1/LOC103692716/App/Ddr1/Usp9x/Spart/Sema5a/Vegfa/Alcam/Spp1	16
GO:1903311	regulation of mRNA metabolic process	15/279	236/17690	5.39884e-06	0.000486217	0.000371962	Hnrnpu/Safb/Hnrnpd/Pabpc1/Rnf20/Khdrbs1/Ptbp3/Zfp36l2/Srsf3/Tnrc6b/Acin1/Pum2/Ddx17/Vim/Vegfa	15
GO:0050770	regulation of axonogenesis	14/279	207/17690	5.46311e-06	0.000486217	0.000371962	Golga4/Rpl4/Gsk3b/Map1b/Tubb2b/Rtn4/Plxna2/Plxnb2/Spart/Vim/Sema5a/Robo2/Vegfa/Spp1	14
GO:0007163	establishment or maintenance of cell polarity	14/279	208/17690	5.77576e-06	0.000502619	0.00038451	Rack1/Gsk3b/Numa1/Map1b/Map4/Ctnna1/Erbin/LOC103692716/Wdr1/Dst/Rock1/Lmna/Mpp5/Fat1	14
GO:0035051	cardiocyte differentiation	13/279	181/17690	6.17613e-06	0.000505893	0.000387014	Akap13/Gsk3b/Hnrnpu/Calr/Wt1/Myh10/Itgb1/Hdac2/Fdps/Bmp7/Lmna/Vegfa/Efnb2	13
GO:0043502	regulation of muscle adaptation	10/279	105/17690	6.25864e-06	0.000505893	0.000387014	Nedd4/Gsk3b/Atp2a2/Parp1/Fdps/Utrn/Rock1/Tnni1/Lmna/Dag1	10
GO:0032204	regulation of telomere maintenance	9/279	83/17690	6.29203e-06	0.000505893	0.000387014	Hnrnpu/Ylpm1/Hnrnpd/Cct7/Tcp1/Parp1/Cct4/Cct6a/Lmna	9
GO:0017148	negative regulation of translation	11/279	129/17690	6.33012e-06	0.000505893	0.000387014	Rack1/Rpl13a/Calr/Eprs/Wt1/Ncl/Hnrnpd/Purb/Tpr/Zfp36l2/Tnrc6b	11
GO:0048754	branching morphogenesis of an epithelial tube	13/279	183/17690	6.96224e-06	0.000545283	0.000417148	Wt1/Foxc2/Mmp14/Pxn/Ptch1/Ddr1/Bmp7/Pax8/Col4a1/Sema5a/Vegfa/Dag1/Tcf21	13
GO:0042063	gliogenesis	18/279	337/17690	7.21436e-06	0.00055395	0.000423779	Lrp2/Nap1l1/Nab2/Rtn4/Eef2/Mmp14/Smarca4/Ptprj/App/Gpc1/Hdac2/Wdr1/Lamb1/Vim/Dag1/Cd9/Mpp5/Vcan	18
GO:0048762	mesenchymal cell differentiation	14/279	213/17690	7.58992e-06	0.000568011	0.000434535	Gsk3b/Rtn4/Foxc2/Efnb1/Hdac2/Bmp7/Ddx17/Sema5a/Vegfa/Dag1/LOC103689931/Aldh1a2/Bambi/Tcf21	14
GO:0001889	liver development	15/279	243/17690	7.68758e-06	0.000568011	0.000434535	Aldob/Rpl7/Rb1cc1/Hmgcs1/Ncl/Hnrnpd/Smarca4/Sec63/Cul3/Ptch1/Notch2/Sulf2/Rapgef3/Aldh1a2/Aldh1a1	15
GO:0001657	ureteric bud development	10/279	109/17690	8.75194e-06	0.000609548	0.000466312	Sdc4/Wt1/Foxc2/Ptch1/Bmp7/Pax8/Robo2/Vegfa/Vcan/Tcf21	10
GO:0030198	extracellular matrix organization	15/279	246/17690	8.90834e-06	0.000609548	0.000466312	Serpinh1/Wt1/Lamc1/Foxc2/Col18a1/Smarca4/Nid1/Itgb1/App/Adamts9/Egfl6/Ddr1/Sulf2/Col4a1/Dag1	15
GO:0061008	hepaticobiliary system development	15/279	246/17690	8.90834e-06	0.000609548	0.000466312	Aldob/Rpl7/Rb1cc1/Hmgcs1/Ncl/Hnrnpd/Smarca4/Sec63/Cul3/Ptch1/Notch2/Sulf2/Rapgef3/Aldh1a2/Aldh1a1	15
GO:0031103	axon regeneration	8/279	66/17690	9.00884e-06	0.000609548	0.000466312	Map1b/Rtn4/Ctnna1/Ptprf/Calu/Dag1/Vcan/Spp1	8
GO:1905475	regulation of protein localization to membrane	13/279	188/17690	9.32638e-06	0.000609548	0.000466312	Rack1/Gsk3b/Kif5b/Sptbn1/Snx27/Cltc/Mmp14/Acsl3/Itgb1/Pkdcc/Fyn/Dag1/Itga3	13
GO:0008361	regulation of cell size	14/279	217/17690	9.38785e-06	0.000609548	0.000466312	Golga4/Rpl4/Gsk3b/Rdx/Map1b/Rtn4/Rb1cc1/Tmem123/Arhgap5/Spart/Sema5a/Vegfa/Rapgef3/Spp1	14
GO:0072163	mesonephric epithelium development	10/279	110/17690	9.49501e-06	0.000609548	0.000466312	Sdc4/Wt1/Foxc2/Ptch1/Bmp7/Pax8/Robo2/Vegfa/Vcan/Tcf21	10
GO:0072164	mesonephric tubule development	10/279	110/17690	9.49501e-06	0.000609548	0.000466312	Sdc4/Wt1/Foxc2/Ptch1/Bmp7/Pax8/Robo2/Vegfa/Vcan/Tcf21	10
GO:0071559	response to transforming growth factor beta	15/279	249/17690	1.02986e-05	0.000649822	0.000497122	Pdia3/Hspa5/Hipk2/Itgb1/Parp1/Zfp36l2/Hdac2/Pxn/Usp9x/Fyn/Rock1/Rapgef3/Cldn5/Itga3/Bambi	15
GO:1990138	neuron projection extension	13/279	190/17690	1.04542e-05	0.000649822	0.000497122	Golga4/Rpl4/Gsk3b/Map1b/Rtn4/Flrt1/Itgb1/LOC103692716/Ddr1/Usp9x/Sema5a/Vegfa/Alcam	13
GO:0051146	striated muscle cell differentiation	17/279	314/17690	1.08957e-05	0.000661146	0.000505785	Akap13/Gsk3b/Hnrnpu/Calr/Plekho1/Wt1/Mmp14/Myh10/Itgb1/Hdac2/Wdr1/Fdps/Capn2/Lmna/Vegfa/Efnb2/Igf2	17
GO:0007411	axon guidance	14/279	220/17690	1.09741e-05	0.000661146	0.000505785	Tubb2b/Plxna2/Efnb1/Myh10/App/Ptch1/Bmp7/Plxnb2/Sema5a/Robo2/Vegfa/Dag1/Alcam/Efnb2	14
GO:0036314	response to sterol	6/279	33/17690	1.12922e-05	0.00066218	0.000506576	Hmgcs1/Ptch1/Fdps/Insig1/Dag1/Abca2	6
GO:0032355	response to estradiol	15/279	251/17690	1.13294e-05	0.00066218	0.000506576	Gsk3b/Calr/Map1b/Eef2/Hnrnpd/Nr2f2/Ptch1/Bmp7/Insig1/Vim/Vegfa/Aldh1a2/Ntm/Igf2/Aldh1a1	15
GO:0097485	neuron projection guidance	14/279	221/17690	1.15531e-05	0.000665325	0.000508982	Tubb2b/Plxna2/Efnb1/Myh10/App/Ptch1/Bmp7/Plxnb2/Sema5a/Robo2/Vegfa/Dag1/Alcam/Efnb2	14
GO:1904851	positive regulation of establishment of protein localization to telomere	4/279	10/17690	1.18009e-05	0.000669744	0.000512363	Cct7/Tcp1/Cct4/Cct6a	4
GO:0048675	axon extension	11/279	138/17690	1.20796e-05	0.000675768	0.000516971	Golga4/Rpl4/Gsk3b/Map1b/Rtn4/Itgb1/LOC103692716/Usp9x/Sema5a/Vegfa/Alcam	11
GO:0001823	mesonephros development	10/279	114/17690	1.30385e-05	0.000719137	0.000550149	Sdc4/Wt1/Foxc2/Ptch1/Bmp7/Pax8/Robo2/Vegfa/Vcan/Tcf21	10
GO:0006913	nucleocytoplasmic transport	17/279	323/17690	1.5713e-05	0.000854613	0.00065379	Nedd4/Akap13/Gsk3b/Calr/Tnpo1/Ing1/Hnrnpd/Malt1/Thoc2/Nop53/Khdrbs1/Tpr/Srsf3/Lmna/Kpnb1/Uaca/Rapgef3	17
GO:0051169	nuclear transport	17/279	324/17690	1.63511e-05	0.000869435	0.000665128	Nedd4/Akap13/Gsk3b/Calr/Tnpo1/Ing1/Hnrnpd/Malt1/Thoc2/Nop53/Khdrbs1/Tpr/Srsf3/Lmna/Kpnb1/Uaca/Rapgef3	17
GO:0045665	negative regulation of neuron differentiation	15/279	259/17690	1.64296e-05	0.000869435	0.000665128	Gsk3b/Calr/Rtn4/Thoc2/Itgb1/App/Hdac2/Bmp7/Spart/Vim/Ttc3/Sema5a/Efnb2/Ntm/Spp1	15
GO:0008360	regulation of cell shape	11/279	144/17690	1.80629e-05	0.000931412	0.000712542	Rdx/Shroom3/Plekho1/Plxna2/Myh10/Wdr1/Pxn/Plxnb2/Fyn/Vegfa/Bambi	11
GO:0010976	positive regulation of neuron projection development	18/279	361/17690	1.83051e-05	0.000931412	0.000712542	Golga4/Rpl4/Gsk3b/Map1b/Tubb2b/Rtn4/Hspa5/Plxna2/Itgb1/Bmp7/Ptprf/Plxnb2/Fyn/Sema5a/Robo2/Vegfa/Itga3/Arsb	18
GO:0070203	regulation of establishment of protein localization to telomere	4/279	11/17690	1.83143e-05	0.000931412	0.000712542	Cct7/Tcp1/Cct4/Cct6a	4
GO:0051052	regulation of DNA metabolic process	20/279	433/17690	1.90668e-05	0.000957253	0.00073231	Gsk3b/Hnrnpu/Wt1/Ylpm1/Rbbp6/Hnrnpd/Cct7/Tcp1/Dach1/Parp1/Slf2/Ankrd17/Top2b/Cct4/Ndfip1/Trip12/Usp9x/Cct6a/Lmna/Vegfa	20
GO:0007015	actin filament organization	19/279	399/17690	2.03271e-05	0.0010076	0.00077083	Hsp90b1/Sdc4/Rdx/Shroom3/Ctnna1/Sptbn1/Sptan1/Mtss1/Cgnl1/Myh10/Wdr1/Cul3/Pxn/Add3/Rock1/Myadm/Sema5a/Rapgef3/Fat1	19
GO:0050768	negative regulation of neurogenesis	17/279	332/17690	2.2348e-05	0.00109394	0.000836875	Gsk3b/Calr/Rtn4/Ctnna1/Thoc2/Itgb1/App/Hdac2/Bmp7/Spart/Dnajb11/Vim/Ttc3/Sema5a/Efnb2/Ntm/Spp1	17
GO:0033280	response to vitamin D	7/279	55/17690	2.39187e-05	0.00115637	0.000884636	Pdia3/Lrp2/Itgb1/Atp2b1/Bmp7/Vim/Spp1	7
GO:0007160	cell-matrix adhesion	13/279	206/17690	2.47215e-05	0.0011806	0.000903175	Gsk3b/Sdc4/Mmp14/Nid1/Ptprj/Itgb1/Adamts9/Pxn/Ddr1/Utrn/Rock1/Vegfa/Dag1	13
GO:0032535	regulation of cellular component size	19/279	406/17690	2.58228e-05	0.00121834	0.000932043	Golga4/Rpl4/Gsk3b/Rdx/Map1b/Rtn4/Rb1cc1/Sptbn1/Sptan1/Tmem123/Arhgap5/Wdr1/Add3/Spart/Myadm/Sema5a/Vegfa/Rapgef3/Spp1	19
GO:0070202	regulation of establishment of protein localization to chromosome	4/279	12/17690	2.71308e-05	0.0012635	0.000966592	Cct7/Tcp1/Cct4/Cct6a	4
GO:1901653	cellular response to peptide	19/279	408/17690	2.76199e-05	0.0012635	0.000966592	Gsk3b/Aldob/Nap1l1/Eprs/Map1b/Grb10/Foxc2/App/Parp1/Pxn/Ptprf/Insig1/Hnrnph1/Fyn/Vim/Rock1/Igf2/Lpin2/Plat	19
GO:0001763	morphogenesis of a branching structure	14/279	239/17690	2.77479e-05	0.0012635	0.000966592	Rtn4/Wt1/Foxc2/Mmp14/Pxn/Ptch1/Ddr1/Bmp7/Pax8/Col4a1/Sema5a/Vegfa/Dag1/Tcf21	14
GO:0031102	neuron projection regeneration	8/279	77/17690	2.8419e-05	0.00127918	0.000978592	Map1b/Rtn4/Ctnna1/Ptprf/Calu/Dag1/Vcan/Spp1	8
GO:0001701	in utero embryonic development	21/279	484/17690	2.97583e-05	0.00132424	0.00101306	Ggnbp2/Ankrd11/Rtn4/Rbbp6/Sf3b1/Mtss1/Smarca4/Myh10/Thoc2/Nr2f2/Itgb1/Cul3/Ptch1/Bmp7/Notch2/Brd4/Usp9x/Capn2/Bptf/Vegfa/Igf2	21
GO:0001954	positive regulation of cell-matrix adhesion	7/279	57/17690	3.03367e-05	0.00133482	0.00102115	Gsk3b/Sdc4/Ptprj/Utrn/Rock1/Vegfa/Dag1	7
GO:0061951	establishment of protein localization to plasma membrane	7/279	58/17690	3.40404e-05	0.00148114	0.00113309	Golga4/Rack1/Sptbn1/Snx27/Erbin/Acsl3/Pkdcc	7
GO:1904816	positive regulation of protein localization to chromosome, telomeric region	4/279	13/17690	3.87034e-05	0.00166552	0.00127415	Cct7/Tcp1/Cct4/Cct6a	4
GO:0060840	artery development	9/279	104/17690	3.94303e-05	0.00167836	0.00128397	Lrp2/Foxc2/Smarca4/Myh10/Adamts9/Robo2/Vegfa/Rapgef3/Efnb2	9
GO:0051896	regulation of protein kinase B signaling	11/279	157/17690	4.03451e-05	0.00169883	0.00129963	Rack1/Rtn4/Ptprj/Nop53/Itgb1/LOC103692716/Hdac2/Sema5a/Vegfa/Dag1/Igf2	11
GO:0006417	regulation of translation	16/279	316/17690	4.45774e-05	0.0018484	0.00141405	Rack1/Rpl13a/Calr/Eprs/Eef2/Wt1/Ncl/Hnrnpd/Purb/Dnajc3/Khdrbs1/Tpr/App/Zfp36l2/Tnrc6b/Vim	16
GO:0007346	regulation of mitotic cell cycle	21/279	498/17690	4.50046e-05	0.0018484	0.00141405	Hnrnpu/Numa1/Zwint/Ctdspl/Rdx/Ddb1/Ccni/Cltc/Nop53/Tpr/App/Slf2/Zfp36l2/Cul3/Ptch1/Ankrd17/Bmp7/Brd4/Kmt2e/Ttc28/Igf2	21
GO:0045931	positive regulation of mitotic cell cycle	11/279	159/17690	4.53132e-05	0.0018484	0.00141405	Hnrnpu/Numa1/Rdx/Tpr/App/Slf2/Cul3/Ankrd17/Brd4/Kmt2e/Igf2	11
GO:1902903	regulation of supramolecular fiber organization	17/279	352/17690	4.66935e-05	0.00188507	0.0014421	Akap13/Numa1/Sdc4/Rdx/Map1b/Sptbn1/Sptan1/Mtss1/App/Hdac2/Wdr1/Pxn/Add3/Rock1/Myadm/Sema5a/Rapgef3	17
GO:0061138	morphogenesis of a branching epithelium	13/279	220/17690	4.90056e-05	0.00195822	0.00149807	Wt1/Foxc2/Mmp14/Pxn/Ptch1/Ddr1/Bmp7/Pax8/Col4a1/Sema5a/Vegfa/Dag1/Tcf21	13
GO:0051961	negative regulation of nervous system development	17/279	355/17690	5.18843e-05	0.00205231	0.00157004	Gsk3b/Calr/Rtn4/Ctnna1/Thoc2/Itgb1/App/Hdac2/Bmp7/Spart/Dnajb11/Vim/Ttc3/Sema5a/Efnb2/Ntm/Spp1	17
GO:0010927	cellular component assembly involved in morphogenesis	9/279	109/17690	5.71369e-05	0.00223748	0.0017117	Akap13/Myh10/Itgb1/Gpc1/Hdac2/Wdr1/Dag1/Cd9/Mpp5	9
GO:0044728	DNA methylation or demethylation	8/279	85/17690	5.83055e-05	0.00226064	0.00172941	Gsk3b/Ctcf/Wt1/Tet3/Smarca4/Parp1/Kmt2e/Usp9x	8
GO:0034248	regulation of cellular amide metabolic process	17/279	359/17690	5.95963e-05	0.00228803	0.00175037	Rack1/Rpl13a/Calr/Eprs/Eef2/Wt1/Ncl/Hnrnpd/Purb/Dnajc3/Khdrbs1/Tpr/App/Zfp36l2/Tnrc6b/Vim/Rock1	17
GO:1903076	regulation of protein localization to plasma membrane	9/279	110/17690	6.13822e-05	0.00233371	0.00178532	Rack1/Kif5b/Sptbn1/Cltc/Mmp14/Acsl3/Itgb1/Pkdcc/Itga3	9
GO:0071383	cellular response to steroid hormone stimulus	15/279	293/17690	6.80837e-05	0.0025454	0.00194727	Nedd4/Akap13/Hnrnpu/Calr/Safb/Smarca4/Nr2f2/Atp2b1/Parp1/Zfp36l2/Bmp7/Ddx17/Vegfa/Tcf21/Plat	15
GO:0072012	glomerulus vasculature development	5/279	28/17690	6.87249e-05	0.0025454	0.00194727	Wt1/Foxc2/Bmp7/Notch2/Tcf21	5
GO:0007044	cell-substrate junction assembly	8/279	87/17690	6.89001e-05	0.0025454	0.00194727	Sdc4/Lamc1/Mmp14/Ptprj/Pxn/Dst/Rock1/Vegfa	8
GO:0035850	epithelial cell differentiation involved in kidney development	6/279	45/17690	7.08652e-05	0.00258923	0.00198079	Wt1/Foxc2/Mtss1/Notch2/Pax8/Podxl	6
GO:0062033	positive regulation of mitotic sister chromatid segregation	4/279	15/17690	7.20699e-05	0.00258923	0.00198079	Hnrnpu/Numa1/Slf2/Cul3	4
GO:1904814	regulation of protein localization to chromosome, telomeric region	4/279	15/17690	7.20699e-05	0.00258923	0.00198079	Cct7/Tcp1/Cct4/Cct6a	4
GO:1901879	regulation of protein depolymerization	8/279	88/17690	7.4769e-05	0.00266178	0.00203629	Rdx/Map1b/Sptbn1/Sptan1/Wdr1/Add3/Sema5a/Nes	8
GO:0043010	camera-type eye development	17/279	366/17690	7.55529e-05	0.00266545	0.0020391	Hipk2/Wt1/Foxc2/Smarca4/Myh10/Atp2b1/Hdac2/Impdh2/Bmp7/Notch2/Vim/Col4a1/Vegfa/Aldh1a2/Fat1/Nes/Aldh1a1	17
GO:0070723	response to cholesterol	5/279	29/17690	8.19788e-05	0.00286633	0.00219278	Hmgcs1/Ptch1/Fdps/Dag1/Abca2	5
GO:0090287	regulation of cellular response to growth factor stimulus	14/279	267/17690	9.21586e-05	0.00319375	0.00244326	Nedd4/Numa1/Lrp2/Hspa5/Hipk2/Grb10/Gpc1/Notch2/Ptprf/Sulf2/Spart/Vegfa/Itga3/Bambi	14
GO:0070200	establishment of protein localization to telomere	4/279	16/17690	9.49042e-05	0.00325044	0.00248663	Cct7/Tcp1/Cct4/Cct6a	4
GO:1904377	positive regulation of protein localization to cell periphery	7/279	68/17690	9.5978e-05	0.00325044	0.00248663	Rack1/Numa1/Kif5b/Sptbn1/Acsl3/Itgb1/Itga3	7
GO:0061437	renal system vasculature development	5/279	30/17690	9.71147e-05	0.00325044	0.00248663	Wt1/Foxc2/Bmp7/Notch2/Tcf21	5
GO:0061440	kidney vasculature development	5/279	30/17690	9.71147e-05	0.00325044	0.00248663	Wt1/Foxc2/Bmp7/Notch2/Tcf21	5
GO:0001952	regulation of cell-matrix adhesion	9/279	117/17690	9.92061e-05	0.00326463	0.00249749	Gsk3b/Sdc4/Mmp14/Ptprj/Ddr1/Utrn/Rock1/Vegfa/Dag1	9
GO:2000278	regulation of DNA biosynthetic process	9/279	117/17690	9.92061e-05	0.00326463	0.00249749	Gsk3b/Hnrnpu/Hnrnpd/Cct7/Tcp1/Dach1/Cct4/Cct6a/Vegfa	9
GO:0030522	intracellular receptor signaling pathway	13/279	239/17690	0.000113621	0.00367865	0.00281421	Nedd4/Calr/Safb/Erbin/Smarca4/Nr2f2/Nop53/Parp1/Ankrd17/Pum2/Ddx17/Aldh1a2/Tcf21	13
GO:0010608	posttranscriptional regulation of gene expression	19/279	454/17690	0.000114805	0.00367865	0.00281421	Rack1/Hnrnpu/Rpl13a/Calr/Eprs/Eef2/Wt1/Ncl/Hnrnpd/Purb/Dnajc3/Khdrbs1/Tpr/App/Zfp36l2/Tnrc6b/Pum2/Vim/Vegfa	19
GO:0006305	DNA alkylation	7/279	70/17690	0.000115545	0.00367865	0.00281421	Gsk3b/Ctcf/Wt1/Tet3/Smarca4/Parp1/Kmt2e	7
GO:0006306	DNA methylation	7/279	70/17690	0.000115545	0.00367865	0.00281421	Gsk3b/Ctcf/Wt1/Tet3/Smarca4/Parp1/Kmt2e	7
GO:0071560	cellular response to transforming growth factor beta stimulus	13/279	240/17690	0.000118463	0.00370325	0.00283303	Pdia3/Hspa5/Hipk2/Parp1/Zfp36l2/Hdac2/Pxn/Usp9x/Fyn/Rapgef3/Cldn5/Itga3/Bambi	13
GO:0006304	DNA modification	8/279	94/17690	0.00011937	0.00370325	0.00283303	Gsk3b/Ctcf/Wt1/Tet3/Smarca4/Parp1/Kmt2e/Usp9x	8
GO:0032984	protein-containing complex disassembly	12/279	208/17690	0.000119675	0.00370325	0.00283303	Rdx/Map1b/Kif5b/Sptbn1/Sptan1/Klc1/Smarca4/Wdr1/Lix1l/Add3/Sema5a/Nes	12
GO:0051168	nuclear export	10/279	148/17690	0.000122071	0.00370325	0.00283303	Akap13/Gsk3b/Calr/Malt1/Thoc2/Nop53/Khdrbs1/Tpr/Srsf3/Rapgef3	10
GO:0016114	terpenoid biosynthetic process	4/279	17/17690	0.000122571	0.00370325	0.00283303	Hmgcs1/Fdps/Aldh1a2/Aldh1a1	4
GO:1904748	regulation of apoptotic process involved in development	4/279	17/17690	0.000122571	0.00370325	0.00283303	Wt1/Foxc2/Bmp7/Pax8	4
GO:0010721	negative regulation of cell development	17/279	381/17690	0.000122937	0.00370325	0.00283303	Gsk3b/Calr/Rtn4/Ctnna1/Thoc2/Itgb1/App/Hdac2/Bmp7/Spart/Dnajb11/Vim/Ttc3/Sema5a/Efnb2/Ntm/Spp1	17
GO:0072009	nephron epithelium development	9/279	121/17690	0.000128476	0.00384055	0.00293807	Wt1/Foxc2/Mtss1/Ptch1/Notch2/Pax8/Vegfa/Podxl/Tcf21	9
GO:0022411	cellular component disassembly	16/279	347/17690	0.000133481	0.00395993	0.00302939	Rdx/Map1b/Kif5b/Rb1cc1/Sptbn1/Lamc1/Sptan1/Klc1/Smarca4/Wdr1/Lix1l/Ddr1/Add3/Acin1/Sema5a/Nes	16
GO:0071375	cellular response to peptide hormone stimulus	16/279	349/17690	0.000142575	0.00419791	0.00321145	Gsk3b/Aldob/Nap1l1/Eprs/Map1b/Grb10/Foxc2/Parp1/Pxn/Ptprf/Insig1/Fyn/Rock1/Igf2/Lpin2/Plat	16
GO:0030834	regulation of actin filament depolymerization	6/279	51/17690	0.000144772	0.00422417	0.00323154	Rdx/Sptbn1/Sptan1/Wdr1/Add3/Sema5a	6
GO:0034332	adherens junction organization	9/279	123/17690	0.000145624	0.00422417	0.00323154	Sdc4/Rdx/Mtss1/Mmp14/Ptprj/Cdh11/Pxn/Rock1/Vegfa	9
GO:0003158	endothelium development	9/279	124/17690	0.000154889	0.0044599	0.00341188	Rdx/Foxc2/Col18a1/Nr2f2/Rock1/Myadm/Vegfa/Rapgef3/Cldn5	9
GO:0016125	sterol metabolic process	9/279	125/17690	0.000164642	0.00470611	0.00360023	Cyp51/Hmgcs1/Hdlbp/Idi1/App/Fdps/Insig1/Acadl/Msmo1	9
GO:0010631	epithelial cell migration	14/279	283/17690	0.000169766	0.00478275	0.00365886	Calr/Rtn4/Foxc2/Sash1/Nr2f2/Itgb1/Adamts9/Pxn/Sema5a/Vegfa/Itga3/Arsb/Efnb2/Igf2	14
GO:0034504	protein localization to nucleus	14/279	283/17690	0.000169766	0.00478275	0.00365886	Gsk3b/Hnrnpu/Calr/Tnpo1/Ing1/Nop53/Tpr/Parp1/Bmp7/Trim8/Fyn/Lmna/Kpnb1/Uaca	14
GO:0000723	telomere maintenance	9/279	126/17690	0.000174901	0.00489222	0.00374261	Hnrnpu/Ylpm1/Hnrnpd/Cct7/Tcp1/Parp1/Cct4/Cct6a/Lmna	9
GO:0045773	positive regulation of axon extension	6/279	53/17690	0.00017975	0.00499222	0.00381911	Golga4/Rpl4/Gsk3b/Map1b/Sema5a/Vegfa	6
GO:0090132	epithelium migration	14/279	285/17690	0.000182615	0.00503606	0.00385265	Calr/Rtn4/Foxc2/Sash1/Nr2f2/Itgb1/Adamts9/Pxn/Sema5a/Vegfa/Itga3/Arsb/Efnb2/Igf2	14
GO:0043491	protein kinase B signaling	11/279	187/17690	0.00019329	0.00521308	0.00398807	Rack1/Rtn4/Ptprj/Nop53/Itgb1/LOC103692716/Hdac2/Sema5a/Vegfa/Dag1/Igf2	11
GO:2000573	positive regulation of DNA biosynthetic process	7/279	76/17690	0.000194457	0.00521308	0.00398807	Gsk3b/Hnrnpd/Cct7/Tcp1/Cct4/Cct6a/Vegfa	7
GO:0061318	renal filtration cell differentiation	4/279	19/17690	0.000194712	0.00521308	0.00398807	Wt1/Foxc2/Notch2/Podxl	4
GO:0072112	glomerular visceral epithelial cell differentiation	4/279	19/17690	0.000194712	0.00521308	0.00398807	Wt1/Foxc2/Notch2/Podxl	4
GO:0032200	telomere organization	9/279	128/17690	0.000197021	0.00521308	0.00398807	Hnrnpu/Ylpm1/Hnrnpd/Cct7/Tcp1/Parp1/Cct4/Cct6a/Lmna	9
GO:0061387	regulation of extent of cell growth	9/279	128/17690	0.000197021	0.00521308	0.00398807	Golga4/Rpl4/Gsk3b/Map1b/Rtn4/Spart/Sema5a/Vegfa/Spp1	9
GO:0016126	sterol biosynthetic process	6/279	54/17690	0.000199575	0.0052452	0.00401264	Cyp51/Hmgcs1/Idi1/Fdps/Insig1/Msmo1	6
GO:0008299	isoprenoid biosynthetic process	5/279	35/17690	0.000207436	0.00541547	0.0041429	Hmgcs1/Idi1/Fdps/Aldh1a2/Aldh1a1	5
GO:0055013	cardiac muscle cell development	8/279	103/17690	0.000225714	0.00585361	0.00447808	Akap13/Gsk3b/Hnrnpu/Myh10/Hdac2/Fdps/Lmna/Vegfa	8
GO:1903312	negative regulation of mRNA metabolic process	7/279	78/17690	0.00022879	0.00589434	0.00450924	Hnrnpu/Hnrnpd/Pabpc1/Rnf20/Ptbp3/Acin1/Vegfa	7
GO:0007369	gastrulation	11/279	191/17690	0.000232317	0.00594609	0.00454884	Rack1/Wnk1/Foxc2/Mmp14/Itgb1/Cul3/Bmp7/Lamb1/Myadm/Dag1/Itga3	11
GO:0090130	tissue migration	14/279	292/17690	0.000234428	0.00596116	0.00456036	Calr/Rtn4/Foxc2/Sash1/Nr2f2/Itgb1/Adamts9/Pxn/Sema5a/Vegfa/Itga3/Arsb/Efnb2/Igf2	14
GO:0043001	Golgi to plasma membrane protein transport	5/279	36/17690	0.000237815	0.00599585	0.0045869	Golga4/Rack1/Sptbn1/Acsl3/Pkdcc	5
GO:0036315	cellular response to sterol	4/279	20/17690	0.000240385	0.00599585	0.0045869	Hmgcs1/Ptch1/Insig1/Dag1	4
GO:0072311	glomerular epithelial cell differentiation	4/279	20/17690	0.000240385	0.00599585	0.0045869	Wt1/Foxc2/Notch2/Podxl	4
GO:1901342	regulation of vasculature development	15/279	329/17690	0.000243431	0.00601874	0.00460442	Hipk2/Wt1/Foxc2/Sash1/Hspa4/Itgb1/Adamts9/Pxn/Bmp7/Rock1/Sema5a/Vegfa/Rapgef3/Efnb2/Igf2	15
GO:0030042	actin filament depolymerization	6/279	56/17690	0.000244377	0.00601874	0.00460442	Rdx/Sptbn1/Sptan1/Wdr1/Add3/Sema5a	6
GO:0014074	response to purine-containing compound	12/279	225/17690	0.000248698	0.00608687	0.00465653	Hsp90b1/Aldob/Rpl13a/Hspa5/Wt1/Hmgcs1/App/Hdac2/Top2b/Hspd1/Rapgef3/Plat	12
GO:0001837	epithelial to mesenchymal transition	9/279	133/17690	0.000262691	0.00638944	0.004888	Gsk3b/Rtn4/Hdac2/Bmp7/Ddx17/Vegfa/Dag1/LOC103689931/Bambi	9
GO:0003151	outflow tract morphogenesis	7/279	80/17690	0.000267847	0.00647462	0.00495317	Nedd4/Lrp2/Foxc2/Smarca4/Bmp7/Robo2/Vegfa	7
GO:0003300	cardiac muscle hypertrophy	8/279	106/17690	0.000274912	0.00660463	0.00505263	Akap13/Gsk3b/Atp2a2/Parp1/Hdac2/Fdps/Rock1/Lmna	8
GO:1904018	positive regulation of vasculature development	11/279	195/17690	0.000277811	0.00663357	0.00507477	Hipk2/Foxc2/Sash1/Hspa4/Itgb1/Pxn/Sema5a/Vegfa/Rapgef3/Efnb2/Igf2	11
GO:0001667	ameboidal-type cell migration	17/279	409/17690	0.000283907	0.00673807	0.00515471	Calr/Sdc4/Rtn4/Foxc2/Sash1/Efnb1/Nr2f2/Itgb1/Adamts9/Pxn/Bmp7/Sema5a/Vegfa/Itga3/Arsb/Efnb2/Igf2	17
GO:0045446	endothelial cell differentiation	8/279	107/17690	0.000293136	0.00691519	0.00529021	Rdx/Col18a1/Nr2f2/Rock1/Myadm/Vegfa/Rapgef3/Cldn5	8
GO:0043542	endothelial cell migration	11/279	197/17690	0.00030324	0.0071107	0.00543977	Calr/Foxc2/Sash1/Nr2f2/Itgb1/Adamts9/Pxn/Sema5a/Vegfa/Efnb2/Igf2	11
GO:0008037	cell recognition	9/279	136/17690	0.000310143	0.00715268	0.00547189	Rtn4/Cct7/Tcp1/App/Cct4/Cct6a/Mfge8/Sema5a/Robo2	9
GO:0051017	actin filament bundle assembly	10/279	166/17690	0.000310818	0.00715268	0.00547189	Hsp90b1/Sdc4/Rdx/Mtss1/Myh10/Cul3/Pxn/Add3/Rock1/Rapgef3	10
GO:0055006	cardiac cell development	8/279	108/17690	0.000312336	0.00715268	0.00547189	Akap13/Gsk3b/Hnrnpu/Myh10/Hdac2/Fdps/Lmna/Vegfa	8
GO:0061326	renal tubule development	8/279	108/17690	0.000312336	0.00715268	0.00547189	Wt1/Mtss1/Ptch1/Notch2/Pax8/Col4a1/Vegfa/Tcf21	8
GO:0051058	negative regulation of small GTPase mediated signal transduction	6/279	59/17690	0.000326012	0.00742245	0.00567827	Cgnl1/Itgb1/Ppp2cb/Cul3/Itga3/Arhgap24	6
GO:0014897	striated muscle hypertrophy	8/279	109/17690	0.00033255	0.00747395	0.00571766	Akap13/Gsk3b/Atp2a2/Parp1/Hdac2/Fdps/Rock1/Lmna	8
GO:0007178	transmembrane receptor protein serine/threonine kinase signaling pathway	15/279	339/17690	0.000334829	0.00747395	0.00571766	Numa1/Lrp2/Hspa5/Hipk2/Sptbn1/Parp1/Pxn/Bmp7/Notch2/Usp9x/Spart/Vim/Cldn5/Itga3/Bambi	15
GO:0001654	eye development	17/279	415/17690	0.000335908	0.00747395	0.00571766	Hipk2/Wt1/Foxc2/Smarca4/Myh10/Atp2b1/Hdac2/Impdh2/Bmp7/Notch2/Vim/Col4a1/Vegfa/Aldh1a2/Fat1/Nes/Aldh1a1	17
GO:0150063	visual system development	17/279	415/17690	0.000335908	0.00747395	0.00571766	Hipk2/Wt1/Foxc2/Smarca4/Myh10/Atp2b1/Hdac2/Impdh2/Bmp7/Notch2/Vim/Col4a1/Vegfa/Aldh1a2/Fat1/Nes/Aldh1a1	17
GO:0043401	steroid hormone mediated signaling pathway	10/279	168/17690	0.000342015	0.00752433	0.00575621	Nedd4/Akap13/Calr/Safb/Smarca4/Nr2f2/Parp1/Bmp7/Ddx17/Tcf21	10
GO:0050821	protein stabilization	10/279	168/17690	0.000342015	0.00752433	0.00575621	Calr/Rtn4/Naa15/Cct7/Nop53/Tcp1/Hspd1/Cct4/Usp9x/Cct6a	10
GO:0055001	muscle cell development	11/279	200/17690	0.000345046	0.0075486	0.00577478	Akap13/Gsk3b/Hnrnpu/Myh10/Itgb1/Atp2a2/Hdac2/Wdr1/Fdps/Lmna/Vegfa	11
GO:1905477	positive regulation of protein localization to membrane	8/279	110/17690	0.000353818	0.0076975	0.00588869	Rack1/Kif5b/Sptbn1/Snx27/Acsl3/Itgb1/Fyn/Itga3	8
GO:0002011	morphogenesis of an epithelial sheet	6/279	60/17690	0.000357506	0.00770451	0.00589404	Ddr1/Bmp7/Notch2/Dag1/Mpp5/Arhgap24	6
GO:0061572	actin filament bundle organization	10/279	169/17690	0.000358567	0.00770451	0.00589404	Hsp90b1/Sdc4/Rdx/Mtss1/Myh10/Cul3/Pxn/Add3/Rock1/Rapgef3	10
GO:0072594	establishment of protein localization to organelle	16/279	379/17690	0.000360042	0.00770451	0.00589404	Nedd4/Lrp2/Tnpo1/Ing1/Erbin/Cct7/Hspa4/Tcp1/Tpr/Sec63/Hspd1/Cct4/Cct6a/Lmna/Kpnb1/Uaca	16
GO:0048880	sensory system development	17/279	419/17690	0.000374995	0.00783577	0.00599446	Hipk2/Wt1/Foxc2/Smarca4/Myh10/Atp2b1/Hdac2/Impdh2/Bmp7/Notch2/Vim/Col4a1/Vegfa/Aldh1a2/Fat1/Nes/Aldh1a1	17
GO:0030902	hindbrain development	11/279	202/17690	0.000375528	0.00783577	0.00599446	Hspa5/Plxna2/Hnrnpd/Smarca4/Myh10/Itgb1/Bmp7/Usp9x/Mafb/Aldh1a2/Ntm	11
GO:0007043	cell-cell junction assembly	8/279	111/17690	0.000376181	0.00783577	0.00599446	Ctnna1/Cdh11/Itgb1/Wdr1/Rock1/Cd9/Cldn5/Mpp5	8
GO:0014896	muscle hypertrophy	8/279	111/17690	0.000376181	0.00783577	0.00599446	Akap13/Gsk3b/Atp2a2/Parp1/Hdac2/Fdps/Rock1/Lmna	8
GO:0061013	regulation of mRNA catabolic process	8/279	111/17690	0.000376181	0.00783577	0.00599446	Hnrnpu/Hnrnpd/Pabpc1/Zfp36l2/Tnrc6b/Pum2/Vim/Vegfa	8
GO:1903078	positive regulation of protein localization to plasma membrane	6/279	61/17690	0.000391331	0.008084	0.00618436	Rack1/Kif5b/Sptbn1/Acsl3/Itgb1/Itga3	6
GO:0031076	embryonic camera-type eye development	5/279	40/17690	0.000394291	0.008084	0.00618436	Hipk2/Bmp7/Aldh1a2/Nes/Aldh1a1	5
GO:1902742	apoptotic process involved in development	5/279	40/17690	0.000394291	0.008084	0.00618436	Wt1/Foxc2/Bmp7/Pax8/Robo2	5
GO:0048678	response to axon injury	8/279	112/17690	0.000399682	0.0081413	0.0062282	Map1b/Rtn4/Ctnna1/Ptprf/Calu/Dag1/Vcan/Spp1	8
GO:0045666	positive regulation of neuron differentiation	18/279	461/17690	0.000401244	0.0081413	0.0062282	Golga4/Rpl4/Gsk3b/Map1b/Tubb2b/Rtn4/Hspa5/Plxna2/Itgb1/Bmp7/Ptprf/Plxnb2/Fyn/Sema5a/Robo2/Vegfa/Itga3/Arsb	18
GO:0008203	cholesterol metabolic process	8/279	113/17690	0.000424362	0.00840049	0.00642648	Cyp51/Hmgcs1/Hdlbp/Idi1/App/Fdps/Insig1/Acadl	8
GO:0090288	negative regulation of cellular response to growth factor stimulus	9/279	142/17690	0.000426425	0.00840049	0.00642648	Nedd4/Lrp2/Hspa5/Hipk2/Gpc1/Ptprf/Sulf2/Spart/Bambi	9
GO:1904356	regulation of telomere maintenance via telomere lengthening	6/279	62/17690	0.000427605	0.00840049	0.00642648	Hnrnpu/Cct7/Tcp1/Parp1/Cct4/Cct6a	6
GO:0006397	mRNA processing	16/279	385/17690	0.000427711	0.00840049	0.00642648	Hnrnpu/Safb/Cpsf2/Snrnp200/Rbbp6/Sf3b1/Hnrnpf/Pabpc1/Rnf20/Khdrbs1/App/Ptbp3/Srsf3/Acin1/Ddx17/Hnrnph1	16
GO:0032836	glomerular basement membrane development	3/279	10/17690	0.000429034	0.00840049	0.00642648	Wt1/Nid1/Sulf2	3
GO:0042996	regulation of Golgi to plasma membrane protein transport	3/279	10/17690	0.000429034	0.00840049	0.00642648	Rack1/Acsl3/Pkdcc	3
GO:0072203	cell proliferation involved in metanephros development	3/279	10/17690	0.000429034	0.00840049	0.00642648	Wt1/Ptch1/Bmp7	3
GO:0044772	mitotic cell cycle phase transition	15/279	348/17690	0.000440944	0.00859073	0.00657202	Ctdspl/Rdx/Ddb1/Ensa/Nop53/Itgb1/Khdrbs1/Tpr/App/Zfp36l2/Cul3/Ankrd17/Brd4/Kmt2e/Nes	15
GO:0031333	negative regulation of protein complex assembly	9/279	143/17690	0.000448905	0.00868595	0.00664486	Gsk3b/Rpl13a/Rdx/Sptbn1/Sptan1/Nop53/Add3/Insig1/Myadm	9
GO:0043244	regulation of protein complex disassembly	8/279	114/17690	0.000450267	0.00868595	0.00664486	Rdx/Map1b/Sptbn1/Sptan1/Wdr1/Add3/Sema5a/Nes	8
GO:0042060	wound healing	17/279	426/17690	0.000452914	0.00869417	0.00665115	Pdia6/Sdc4/Gatm/Foxc2/Myh10/Ptprj/Timp3/Ddr1/Dst/Notch2/Vim/Vegfa/Dag1/Cd9/Igf2/Arhgap24/Plat	17
GO:0045137	development of primary sexual characteristics	14/279	313/17690	0.00047234	0.00902284	0.00690259	Lrp2/Ctnna1/Hspa5/Wt1/Jmjd1c/Hmgcs1/Mmp14/Dach1/Itgb1/Fdps/Robo2/Vegfa/Mgst1/Tcf21	14
GO:0031346	positive regulation of cell projection organization	18/279	468/17690	0.000479356	0.0091001	0.00696169	Golga4/Rpl4/Gsk3b/Map1b/Tubb2b/Rtn4/Hspa5/Plxna2/Itgb1/Bmp7/Ptprf/Plxnb2/Fyn/Sema5a/Robo2/Vegfa/Itga3/Arsb	18
GO:0061333	renal tubule morphogenesis	7/279	88/17690	0.000481032	0.0091001	0.00696169	Wt1/Mtss1/Ptch1/Pax8/Col4a1/Vegfa/Tcf21	7
GO:0010977	negative regulation of neuron projection development	10/279	176/17690	0.000494169	0.00930369	0.00711744	Gsk3b/Rtn4/Thoc2/Hdac2/Spart/Vim/Sema5a/Efnb2/Ntm/Spp1	10
GO:0070199	establishment of protein localization to chromosome	4/279	24/17690	0.00050168	0.00935513	0.0071568	Cct7/Tcp1/Cct4/Cct6a	4
GO:0072010	glomerular epithelium development	4/279	24/17690	0.00050168	0.00935513	0.0071568	Wt1/Foxc2/Notch2/Podxl	4
GO:0048638	regulation of developmental growth	16/279	391/17690	0.000506058	0.00939205	0.00718503	Golga4/Rpl4/Gsk3b/Map1b/Rtn4/Wt1/Foxc2/App/Hdac2/Ptch1/Fdps/Spart/Sema5a/Vegfa/Igf2/Spp1	16
GO:0045766	positive regulation of angiogenesis	10/279	177/17690	0.000516623	0.0095152	0.00727925	Hipk2/Foxc2/Sash1/Hspa4/Itgb1/Pxn/Sema5a/Vegfa/Rapgef3/Igf2	10
GO:0051054	positive regulation of DNA metabolic process	12/279	244/17690	0.000517553	0.0095152	0.00727925	Gsk3b/Wt1/Hnrnpd/Cct7/Tcp1/Parp1/Slf2/Top2b/Cct4/Usp9x/Cct6a/Vegfa	12
GO:0007162	negative regulation of cell adhesion	13/279	280/17690	0.000528115	0.009664	0.00739308	Sdc4/Rdx/Plxna2/Wnk1/Mmp14/Ndfip1/Plxnb2/Lamb1/Myadm/Sema5a/Vegfa/Cd9/Podxl	13
GO:0010001	glial cell differentiation	12/279	245/17690	0.000536718	0.00977575	0.00747857	Nab2/Rtn4/Smarca4/Ptprj/App/Gpc1/Hdac2/Wdr1/Vim/Dag1/Cd9/Mpp5	12
GO:0035904	aorta development	6/279	65/17690	0.000552355	0.00992452	0.00759238	Lrp2/Smarca4/Myh10/Adamts9/Robo2/Efnb2	6
GO:1903391	regulation of adherens junction organization	6/279	65/17690	0.000552355	0.00992452	0.00759238	Sdc4/Rdx/Mmp14/Ptprj/Rock1/Vegfa	6
GO:0061028	establishment of endothelial barrier	5/279	43/17690	0.000555023	0.00992452	0.00759238	Rdx/Rock1/Myadm/Rapgef3/Cldn5	5
GO:1901998	toxin transport	5/279	43/17690	0.000555023	0.00992452	0.00759238	Hspa5/Cct7/Tcp1/Cct4/Cct6a	5
