# Supplementary material for: Preterm birth leads to a decreased number of differentiated podocytes and accelerated podocyte differentiation
Source: Front Cell Dev Biol. 2023 Mar 2;11:1142929. doi: 10.3389/fcell.2023.1142929 (PMC10018169; doi:10.3389/fcell.2023.1142929)
Supplement: Supplementary file 5 [file Table1.XLSX]

## Sheet: Read me
		The list of median expression levels of each gene in original 20 cluster is provided in sheet 1.
		The types pf each cluster were listed as follow					Abbreviation of clusters name were listed as follows
		Cluster_0		DCT				PT	Proximal Tubule
		Cluster_1		PT				LOH	Loop of Henle
		Cluster_2		PC 1				DCT	Distal Convoluted Tubule
		Cluster_3		PT				CD-PC	Collecting Duct Principal Cell
		Cluster_4		LOH				PC1	Proliferating Cell 1
		Cluster_5		PC 1				CD-IC	Collecting Duct Intercalated Cell
		Cluster_6		EC				PD	Podocytes
		Cluster_7		CD-PC				SC	Stromal Cell
		Cluster_8		PC 2				EC	Endothelial Cell
		Cluster_9		SC				IC	Immune Cell
		Cluster_10		LOH				PC2	Proliferating Cell 2
		Cluster_11		LOH				UC	Urothelial Cell
		Cluster_12		SC				ER	Erythroblast
		Cluster_13		PD
		Cluster_14		CD-PC
		Cluster_15		SC
		Cluster_16		CD-IC
		Cluster_17		DCT
		Cluster_18		IC
		Cluster_19		UC

## Sheet: Sheet1
gene	GeneID	cluster_0_avg_normalizedExp	cluster_1_avg_normalizedExp	cluster_2_avg_normalizedExp	cluster_3_avg_normalizedExp	cluster_4_avg_normalizedExp	cluster_5_avg_normalizedExp	cluster_6_avg_normalizedExp	cluster_7_avg_normalizedExp	cluster_8_avg_normalizedExp	cluster_9_avg_normalizedExp	cluster_10_avg_normalizedExp	cluster_11_avg_normalizedExp	cluster_12_avg_normalizedExp	cluster_13_avg_normalizedExp	cluster_14_avg_normalizedExp	cluster_15_avg_normalizedExp	cluster_16_avg_normalizedExp	cluster_17_avg_normalizedExp	cluster_18_avg_normalizedExp	cluster_19_avg_normalizedExp
AABR07000046.1	-	0	0	0	0	0	0	0	0	0	0	0	0	0	0	0	0	0	0	0	0
AABR07000089.1	ENSRNOG00000047964	0	0	0	0	0	0	0	0	0	0	0	0	0	0	0	0	0	0	0	0
Vom2r5	ENSRNOG00000032365	0	0	0	0	0	0	0	0	0	0	0	0	0	0	0	0	0	0	0	0
RF00421	-	0	0	0	0	0	0	0	0	0	0	0	0	0	0	0	0	0	0	0	0
RF00421.1	-	0	0	0	0	0	0	0	0	0	0	0	0	0	0	0	0	0	0	0	0
AABR07000159.1	-	0	0	0	0	0	0	0	0	0	0	0	0	0	0	0	0	0	0	0	0
AABR07000159.3	-	0	0	0	0	0	0	0	0	0	0	0	0	0	0	0	0	0	0	0	0
AABR07000159.2	ENSRNOG00000053710	0	0	0	0	0	0	0	0	0	0	0	0	0	0	0	0	0	0	0	0
RF00026	-	0	0	0	0	0	0	0	0	0	0	0	0	0	0	0	0	0	0	0	0
AABR07000173.1	ENSRNOG00000059137	0	0	0	0	0	0	0	0	0	0	0	0	0	0	0	0	0	0	0	0
RF00340	-	0	0	0	0	0	0	0	0	0	0	0	0	0	0	0	0	0	0	0	0
AABR07000200.1	ENSRNOG00000053182	0	0	0	0	0	0	0	0	0	0	0	0	0	0	0	0	0	0	0	0
RF00560	-	0	0	0	0	0	0	0	0	0	0	0	0	0	0	0	0	0	0	0	0
AABR07000220.1	-	0	0	0	0	0	0	0	0	0	0	0	0	0	0	0	0	0	0	0	0
RF00156	-	0	0	0	0	0	0	0	0	0	0	0	0	0	0	0	0	0	0	0	0
RF00560.1	-	0	0	0	0	0	0	0	0	0	0	0	0	0	0	0	0	0	0	0	0
RF00322	-	0	0	0	0	0	0	0	0	0	0	0	0	0	0	0	0	0	0	0	0
AABR07000248.1	-	0	0	0	0	0	0	0	0	0	0	0	0	0	0	0	0	0	0	0	0
RF00045	-	0	0	0	0	0	0	0	0	0	0	0	0	0	0	0	0	0	0	0	0
AABR07000257.1	-	0	0	0	0	0	0	0	0	0	0	0	0	0	0	0	0	0	0	0	0
AABR07000276.1	ENSRNOG00000016624	0	0	0	0	0	0	0	0	0	0	0	0	0	0	0	0	0	0	0	0
AABR07000292.1	-	0	0	0	0	0	0	0	0	0	0	0	0	0	0	0	0	0	0	0	0
Gje1	ENSRNOG00000012092	0	0	0	0	0	0	0	0	0	0	0	0	0	0	0	0	0	0	0	0
RF00560.2	-	0	0	0	0	0	0	0	0	0	0	0	0	0	0	0	0	0	0	0	0
AABR07000325.1	ENSRNOG00000059032	0	0	0	0	0	0	0	0	0	0	0	0	0	0	0	0	0	0	0	0
RF00066	-	0	0	0	0	0	0	0	0	0	0	0	0	0	0	0	0	0	0	0	0
RF00066.1	-	0	0	0	0	0	0	0	0	0	0	0	0	0	0	0	0	0	0	0	0
AABR07000332.1	-	0	0	0	0	0	0	0	0	0	0	0	0	0	0	0	0	0	0	0	0
AABR07000356.1	-	0	0	0	0	0	0	0	0	0	0	0	0	0	0	0	0	0	0	0	0
Olr905	ENSRNOG00000057325	0	0	0	0	0	0	0	0	0	0	0	0	0	0	0	0	0	0	0	0
AABR07000385.1	ENSRNOG00000055421	0	0	0	0	0	0	0	0	0	0	0	0	0	0	0	0	0	0	0	0
RF00002	-	0	0	0	0	0	0	0	0	0	0	0	0	0	0	0	0	0	0	0	0
RF01518	-	0	0	0	0	0	0	0	0	0	0	0	0	0	0	0	0	0	0	0	0
RF01518.1	-	0	0	0	0	0	0	0	0	0	0	0	0	0	0	0	0	0	0	0	0
RF00002.1	-	0	0	0	0	0	0	0	0	0	0	0	0	0	0	0	0	0	0	0	0
AABR07000402.1	-	0	0	0	0	0	0	0	0	0	0	0	0	0	0	0	0	0	0	0	0
AABR07000404.1	-	0	0	0	0	0	0	0	0	0	0	0	0	0	0	0	0	0	0	0	0
Mcc	ENSRNOG00000011271	0	0	0	0	0	0	0	0	0	0	0	0	0	0	0	0	0	0	0	0
AABR07000436.1	ENSRNOG00000060284	0	0	0	0	0	0	0	0	0	0	0	0	0	0	0	0	0	0	0	0
AC128394.2	ENSRNOG00000056019	0	0	0	0	0	0	0	0	0	0	0	0	0	0	0	0	0	0	0	0
AC128394.3	ENSRNOG00000059861	0	0	0	0	0	0	0	0	0	0	0	0	0	0	0	0	0	0	0	0
AC128394.1	-	0	0	0	0	0	0	0	0	0	0	0	0	0	0	0	0	0	0	0	0
AABR07071848.1	ENSRNOG00000060610	0	0	0	0	0	0	0	0	0	0	0	0	0	0	0	0	0	0	0	0
RF00026.1	-	0	0	0	0	0	0	0	0	0	0	0	0	0	0	0	0	0	0	0	0
AABR07000458.1	-	0	0	0	0	0	0	0	0	0	0	0	0	0	0	0	0	0	0	0	0
RGD1560303	ENSRNOG00000025799	0	0	0	0	0	0	0	0	0	0	0	0	0	0	0	0	0	0	0	0
LOC102550206	ENSRNOG00000058088	0	0	0	0	0	0	0	0	0	0	0	0	0	0	0	0	0	0	0	0
Olig3	ENSRNOG00000012057	0	0	0	0	0	0	0	0	0	0	0	0	0	0	0	0	0	0	0	0
AC136053.1	ENSRNOG00000057719	0	0	0	0	0	0	0	0	0	0	0	0	0	0	0	0	0	0	0	0
Slc35d3	ENSRNOG00000012311	0	0	0	0	0	0	0	0	0	0	0	0	0	0	0	0	0	0	0	0
RF00026.2	-	0	0	0	0	0	0	0	0	0	0	0	0	0	0	0	0	0	0	0	0
RF00403	-	0	0	0	0	0	0	0	0	0	0	0	0	0	0	0	0	0	0	0	0
AABR07000523.1	ENSRNOG00000053617	0	0	0	0	0	0	0	0	0	0	0	0	0	0	0	0	0	0	0	0
AABR07000533.1	ENSRNOG00000052464	0	0	0	0	0	0	0	0	0	0	0	0	0	0	0	0	0	0	0	0
RF00026.3	-	0	0	0	0	0	0	0	0	0	0	0	0	0	0	0	0	0	0	0	0
RF00009	-	0	0	0	0	0	0	0	0	0	0	0	0	0	0	0	0	0	0	0	0
AABR07000544.1	ENSRNOG00000055971	0	0	0	0	0	0	0	0	0	0	0	0	0	0	0	0	0	0	0	0
AABR07000574.1	-	0	0	0	0	0	0	0	0	0	0	0	0	0	0	0	0	0	0	0	0
AABR07000581.1	ENSRNOG00000028519	0	0	0	0	0	0	0	0	0	0	0	0	0	0	0	0	0	0	0	0
AABR07000583.1	ENSRNOG00000046438	0	0	0	0	0	0	0	0	0	0	0	0	0	0	0	0	0	0	0	0
RF00026.4	-	0	0	0	0	0	0	0	0	0	0	0	0	0	0	0	0	0	0	0	0
RF00026.5	-	0	0	0	0	0	0	0	0	0	0	0	0	0	0	0	0	0	0	0	0
AABR07000595.1	ENSRNOG00000030796	0	0	0	0	0	0	0	0	0	0	0	0	0	0	0	0	0	0	0	0
AABR07000629.2	-	0	0	0	0	0	0	0	0	0	0	0	0	0	0	0	0	0	0	0	0
AABR07000629.1	ENSRNOG00000011855	0	0	0	0	0	0	0	0	0	0	0	0	0	0	0	0	0	0	0	0
RF00548	-	0	0	0	0	0	0	0	0	0	0	0	0	0	0	0	0	0	0	0	0
AABR07000639.1	ENSRNOG00000056218	0	0	0	0	0	0	0	0	0	0	0	0	0	0	0	0	0	0	0	0
RF00560.3	-	0	0	0	0	0	0	0	0	0	0	0	0	0	0	0	0	0	0	0	0
AABR07071851.2	ENSRNOG00000053999	0	0	0	0	0	0	0	0	0	0	0	0	0	0	0	0	0	0	0	0
AABR07071851.1	ENSRNOG00000052696	0	0	0	0	0	0	0	0	0	0	0	0	0	0	0	0	0	0	0	0
AC127189.1	ENSRNOG00000053913	0	0	0	0	0	0	0	0	0	0	0	0	0	0	0	0	0	0	0	0
AABR07000663.1	ENSRNOG00000056705	0	0	0	0	0	0	0	0	0	0	0	0	0	0	0	0	0	0	0	0
Taar8a	ENSRNOG00000048934	0	0	0	0	0	0	0	0	0	0	0	0	0	0	0	0	0	0	0	0
LOC108348200	ENSRNOG00000030414	0	0	0	0	0	0	0	0	0	0	0	0	0	0	0	0	0	0	0	0
AC128759.1	-	0	0	0	0	0	0	0	0	0	0	0	0	0	0	0	0	0	0	0	0
Taar7e	ENSRNOG00000046903	0	0	0	0	0	0	0	0	0	0	0	0	0	0	0	0	0	0	0	0
Taar7d	ENSRNOG00000045914	0	0	0	0	0	0	0	0	0	0	0	0	0	0	0	0	0	0	0	0
Taar7c	ENSRNOG00000047825	0	0	0	0	0	0	0	0	0	0	0	0	0	0	0	0	0	0	0	0
Taar7b	ENSRNOG00000046302	0	0	0	0	0	0	0	0	0	0	0	0	0	0	0	0	0	0	0	0
Taar7a	-	0	0	0	0	0	0	0	0	0	0	0	0	0	0	0	0	0	0	0	0
Taar6	ENSRNOG00000016089	0	0	0	0	0	0	0	0	0	0	0	0	0	0	0	0	0	0	0	0
Taar5	ENSRNOG00000039869	0	0	0	0	0	0	0	0	0	0	0	0	0	0	0	0	0	0	0	0
Taar3	ENSRNOG00000025982	0	0	0	0	0	0	0	0	0	0	0	0	0	0	0	0	0	0	0	0
Taar2	ENSRNOG00000025951	0	0	0	0	0	0	0	0	0	0	0	0	0	0	0	0	0	0	0	0
Taar1	ENSRNOG00000016073	0	0	0	0	0	0	0	0	0	0	0	0	0	0	0	0	0	0	0	0
RF00186	-	0	0	0	0	0	0	0	0	0	0	0	0	0	0	0	0	0	0	0	0
RF00609	-	0	0	0	0	0	0	0	0	0	0	0	0	0	0	0	0	0	0	0	0
AABR07000714.1	ENSRNOG00000051597	0	0	0	0	0	0	0	0	0	0	0	0	0	0	0	0	0	0	0	0
RF00603	-	0	0	0	0	0	0	0	0	0	0	0	0	0	0	0	0	0	0	0	0
RF00026.6	-	0	0	0	0	0	0	0	0	0	0	0	0	0	0	0	0	0	0	0	0
AABR07000723.2	ENSRNOG00000061761	0	0	0	0	0	0	0	0	0	0	0	0	0	0	0	0	0	0	0	0
AABR07000725.1	ENSRNOG00000055637	0	0	0	0	0	0	0	0	0	0	0	0	0	0	0	0	0	0	0	0
AABR07000738.1	ENSRNOG00000052999	0	0	0	0	0	0	0	0	0	0	0	0	0	0	0	0	0	0	0	0
AABR07000740.2	ENSRNOG00000048976	0	0	0	0	0	0	0	0	0	0	0	0	0	0	0	0	0	0	0	0
AABR07000740.1	ENSRNOG00000048796	0	0	0	0	0	0	0	0	0	0	0	0	0	0	0	0	0	0	0	0
AABR07000747.1	ENSRNOG00000054246	0	0	0	0	0	0	0	0	0	0	0	0	0	0	0	0	0	0	0	0
AABR07000765.1	-	0	0	0	0	0	0	0	0	0	0	0	0	0	0	0	0	0	0	0	0
AABR07000765.3	-	0	0	0	0	0	0	0	0	0	0	0	0	0	0	0	0	0	0	0	0
AABR07000765.2	-	0	0	0	0	0	0	0	0	0	0	0	0	0	0	0	0	0	0	0	0
RF00026.7	-	0	0	0	0	0	0	0	0	0	0	0	0	0	0	0	0	0	0	0	0
RF00560.4	-	0	0	0	0	0	0	0	0	0	0	0	0	0	0	0	0	0	0	0	0
RF00015	-	0	0	0	0	0	0	0	0	0	0	0	0	0	0	0	0	0	0	0	0
RF00001	-	0	0	0	0	0	0	0	0	0	0	0	0	0	0	0	0	0	0	0	0
RF00560.5	-	0	0	0	0	0	0	0	0	0	0	0	0	0	0	0	0	0	0	0	0
AABR07000968.1	-	0	0	0	0	0	0	0	0	0	0	0	0	0	0	0	0	0	0	0	0
RF00015.1	-	0	0	0	0	0	0	0	0	0	0	0	0	0	0	0	0	0	0	0	0
AABR07000968.2	ENSRNOG00000061372	0	0	0	0	0	0	0	0	0	0	0	0	0	0	0	0	0	0	0	0
AABR07000978.1	ENSRNOG00000056484	0	0	0	0	0	0	0	0	0	0	0	0	0	0	0	0	0	0	0	0
AABR07000989.1	ENSRNOG00000061741	0	0	0	0	0	0	0	0	0	0	0	0	0	0	0	0	0	0	0	0
RF00560.6	-	0	0	0	0	0	0	0	0	0	0	0	0	0	0	0	0	0	0	0	0
RGD1311933	ENSRNOG00000012581	0	0	0	0	0	0	0	0	0	0	0	0	0	0	0	0	0	0	0	0
AC094217.2	ENSRNOG00000039788	0	0	0	0	0	0	0	0	0	0	0	0	0	0	0	0	0	0	0	0
RF00009.1	-	0	0	0	0	0	0	0	0	0	0	0	0	0	0	0	0	0	0	0	0
AABR07001001.1	ENSRNOG00000060926	0	0	0	0	0	0	0	0	0	0	0	0	0	0	0	0	0	0	0	0
RF00412	-	0	0	0	0	0	0	0	0	0	0	0	0	0	0	0	0	0	0	0	0
RF00001.2	-	0	0	0	0	0	0	0	0	0	0	0	0	0	0	0	0	0	0	0	0
AC142421.1	ENSRNOG00000056712	0	0	0	0	0	0	0	0	0	0	0	0	0	0	0	0	0	0	0	0
AABR07001003.1	ENSRNOG00000053180	0	0	0	0	0	0	0	0	0	0	0	0	0	0	0	0	0	0	0	0
Mrpl36	ENSRNOG00000023407	0	0	0	0	0	0	0	0	0	0	0	0	0	0	0	0	0	0	0	0
Irx4	ENSRNOG00000012720	0	0	0	0	0	0	0	0	0	0	0	0	0	0	0	0	0	0	0	0
AABR07001006.1	ENSRNOG00000060323	0	0	0	0	0	0	0	0	0	0	0	0	0	0	0	0	0	0	0	0
AABR07001010.1	ENSRNOG00000057164	0	0	0	0	0	0	0	0	0	0	0	0	0	0	0	0	0	0	0	0
AABR07001018.5	ENSRNOG00000058487	0	0	0	0	0	0	0	0	0	0	0	0	0	0	0	0	0	0	0	0
AABR07001018.3	ENSRNOG00000055826	0	0	0	0	0	0	0	0	0	0	0	0	0	0	0	0	0	0	0	0
AABR07001018.1	ENSRNOG00000053323	0	0	0	0	0	0	0	0	0	0	0	0	0	0	0	0	0	0	0	0
AABR07001018.4	ENSRNOG00000056842	0	0	0	0	0	0	0	0	0	0	0	0	0	0	0	0	0	0	0	0
AABR07001018.2	ENSRNOG00000054020	0	0	0	0	0	0	0	0	0	0	0	0	0	0	0	0	0	0	0	0
AABR07001019.1	ENSRNOG00000054169	0	0	0	0	0	0	0	0	0	0	0	0	0	0	0	0	0	0	0	0
AABR07001035.1	-	0	0	0	0	0	0	0	0	0	0	0	0	0	0	0	0	0	0	0	0
RF00560.7	-	0	0	0	0	0	0	0	0	0	0	0	0	0	0	0	0	0	0	0	0
AABR07001054.1	ENSRNOG00000055337	0	0	0	0	0	0	0	0	0	0	0	0	0	0	0	0	0	0	0	0
AABR07001054.2	ENSRNOG00000057357	0	0	0	0	0	0	0	0	0	0	0	0	0	0	0	0	0	0	0	0
AABR07001057.1	-	0	0	0	0	0	0	0	0	0	0	0	0	0	0	0	0	0	0	0	0
RF00399	-	0	0	0	0	0	0	0	0	0	0	0	0	0	0	0	0	0	0	0	0
AABR07001061.1	ENSRNOG00000055880	0	0	0	0	0	0	0	0	0	0	0	0	0	0	0	0	0	0	0	0
RF00026.8	-	0	0	0	0	0	0	0	0	0	0	0	0	0	0	0	0	0	0	0	0
RF00066.2	-	0	0	0	0	0	0	0	0	0	0	0	0	0	0	0	0	0	0	0	0
RF00026.9	-	0	0	0	0	0	0	0	0	0	0	0	0	0	0	0	0	0	0	0	0
rno-mir-29b-2	-	0	0	0	0	0	0	0	0	0	0	0	0	0	0	0	0	0	0	0	0
rno-mir-3556b-1	-	0	0	0	0	0	0	0	0	0	0	0	0	0	0	0	0	0	0	0	0
RF01518.2	-	0	0	0	0	0	0	0	0	0	0	0	0	0	0	0	0	0	0	0	0
AABR07001160.1	ENSRNOG00000049881	0	0	0	0	0	0	0	0	0	0	0	0	0	0	0	0	0	0	0	0
AABR07001348.1	ENSRNOG00000023081	0	0	0	0	0	0	0	0	0	0	0	0	0	0	0	0	0	0	0	0
AABR07001358.1	ENSRNOG00000053056	0	0	0	0	0	0	0	0	0	0	0	0	0	0	0	0	0	0	0	0
RF00003	-	0	0	0	0	0	0	0	0	0	0	0	0	0	0	0	0	0	0	0	0
RF00045.1	-	0	0	0	0	0	0	0	0	0	0	0	0	0	0	0	0	0	0	0	0
RF00604	-	0	0	0	0	0	0	0	0	0	0	0	0	0	0	0	0	0	0	0	0
RF00026.10	-	0	0	0	0	0	0	0	0	0	0	0	0	0	0	0	0	0	0	0	0
RF00494	-	0	0	0	0	0	0	0	0	0	0	0	0	0	0	0	0	0	0	0	0
RF00493	-	0	0	0	0	0	0	0	0	0	0	0	0	0	0	0	0	0	0	0	0
AABR07001408.1	ENSRNOG00000033265	0	0	0	0	0	0	0	0	0	0	0	0	0	0	0	0	0	0	0	0
AABR07001416.1	ENSRNOG00000059050	0	0	0	0	0	0	0	0	0	0	0	0	0	0	0	0	0	0	0	0
AABR07001416.2	-	0	0	0	0	0	0	0	0	0	0	0	0	0	0	0	0	0	0	0	0
AABR07001416.3	ENSRNOG00000060413	0	0	0	0	0	0	0	0	0	0	0	0	0	0	0	0	0	0	0	0
Oprm1	ENSRNOG00000018191	0	0	0	0	0	0	0	0	0	0	0	0	0	0	0	0	0	0	0	0
AABR07001432.2	-	0	0	0	0	0	0	0	0	0	0	0	0	0	0	0	0	0	0	0	0
RF00026.11	-	0	0	0	0	0	0	0	0	0	0	0	0	0	0	0	0	0	0	0	0
Nox3	ENSRNOG00000016490	0	0	0	0	0	0	0	0	0	0	0	0	0	0	0	0	0	0	0	0
AABR07001448.1	ENSRNOG00000059546	0	0	0	0	0	0	0	0	0	0	0	0	0	0	0	0	0	0	0	0
AABR07001455.1	ENSRNOG00000053507	0	0	0	0	0	0	0	0	0	0	0	0	0	0	0	0	0	0	0	0
RF00001.3	-	0	0	0	0	0	0	0	0	0	0	0	0	0	0	0	0	0	0	0	0
RF00026.12	-	0	0	0	0	0	0	0	0	0	0	0	0	0	0	0	0	0	0	0	0
AABR07001493.1	ENSRNOG00000058258	0	0	0	0	0	0	0	0	0	0	0	0	0	0	0	0	0	0	0	0
RF01295	-	0	0	0	0	0	0	0	0	0	0	0	0	0	0	0	0	0	0	0	0
AABR07001497.1	ENSRNOG00000058069	0	0	0	0	0	0	0	0	0	0	0	0	0	0	0	0	0	0	0	0
RF00401	-	0	0	0	0	0	0	0	0	0	0	0	0	0	0	0	0	0	0	0	0
RF00429	-	0	0	0	0	0	0	0	0	0	0	0	0	0	0	0	0	0	0	0	0
Mas1l	ENSRNOG00000014965	0	0	0	0	0	0	0	0	0	0	0	0	0	0	0	0	0	0	0	0
RF00561	-	0	0	0	0	0	0	0	0	0	0	0	0	0	0	0	0	0	0	0	0
AC114389.2	ENSRNOG00000056441	0	0	0	0	0	0	0	0	0	0	0	0	0	0	0	0	0	0	0	0
RF00560.8	-	0	0	0	0	0	0	0	0	0	0	0	0	0	0	0	0	0	0	0	0
AABR07001516.1	ENSRNOG00000055981	0	0	0	0	0	0	0	0	0	0	0	0	0	0	0	0	0	0	0	0
AC135026.1	ENSRNOG00000054620	0	0	0	0	0	0	0	0	0	0	0	0	0	0	0	0	0	0	0	0
AABR07001518.1	ENSRNOG00000055141	0	0	0	0	0	0	0	0	0	0	0	0	0	0	0	0	0	0	0	0
RF00001.4	-	0	0	0	0	0	0	0	0	0	0	0	0	0	0	0	0	0	0	0	0
AABR07001561.1	-	0	0	0	0	0	0	0	0	0	0	0	0	0	0	0	0	0	0	0	0
AABR07001573.1	ENSRNOG00000057484	0	0	0	0	0	0	0	0	0	0	0	0	0	0	0	0	0	0	0	0
RF00565	-	0	0	0	0	0	0	0	0	0	0	0	0	0	0	0	0	0	0	0	0
RF00026.13	-	0	0	0	0	0	0	0	0	0	0	0	0	0	0	0	0	0	0	0	0
Tcp10b	ENSRNOG00000013374	0	0	0	0	0	0	0	0	0	0	0	0	0	0	0	0	0	0	0	0
Ttll2	ENSRNOG00000033901	0	0	0	0	0	0	0	0	0	0	0	0	0	0	0	0	0	0	0	0
RF00003.1	-	0	0	0	0	0	0	0	0	0	0	0	0	0	0	0	0	0	0	0	0
AABR07001592.2	ENSRNOG00000058564	0	0	0	0	0	0	0	0	0	0	0	0	0	0	0	0	0	0	0	0
RF00026.14	-	0	0	0	0	0	0	0	0	0	0	0	0	0	0	0	0	0	0	0	0
AABR07001592.1	ENSRNOG00000054756	0	0	0	0	0	0	0	0	0	0	0	0	0	0	0	0	0	0	0	0
RF00026.15	-	0	0	0	0	0	0	0	0	0	0	0	0	0	0	0	0	0	0	0	0
RGD1560718	ENSRNOG00000059551	0	0	0	0	0	0	0	0	0	0	0	0	0	0	0	0	0	0	0	0
AABR07001610.1	ENSRNOG00000055136	0	0	0	0	0	0	0	0	0	0	0	0	0	0	0	0	0	0	0	0
LOC102551080	ENSRNOG00000053004	0	0	0	0	0	0	0	0	0	0	0	0	0	0	0	0	0	0	0	0
AABR07001623.1	ENSRNOG00000061719	0	0	0	0	0	0	0	0	0	0	0	0	0	0	0	0	0	0	0	0
AABR07001640.1	ENSRNOG00000055577	0	0	0	0	0	0	0	0	0	0	0	0	0	0	0	0	0	0	0	0
Smok2a	ENSRNOG00000052093	0	0	0	0	0	0	0	0	0	0	0	0	0	0	0	0	0	0	0	0
RGD1561667	ENSRNOG00000030145	0	0	0	0	0	0	0	0	0	0	0	0	0	0	0	0	0	0	0	0
AABR07001700.1	ENSRNOG00000055830	0	0	0	0	0	0	0	0	0	0	0	0	0	0	0	0	0	0	0	0
AABR07001699.1	ENSRNOG00000052700	0	0	0	0	0	0	0	0	0	0	0	0	0	0	0	0	0	0	0	0
AABR07001700.2	ENSRNOG00000059261	0	0	0	0	0	0	0	0	0	0	0	0	0	0	0	0	0	0	0	0
RF00019	-	0	0	0	0	0	0	0	0	0	0	0	0	0	0	0	0	0	0	0	0
AABR07001734.1	ENSRNOG00000054834	0	0	0	0	0	0	0	0	0	0	0	0	0	0	0	0	0	0	0	0
Vom2r9	ENSRNOG00000013671	0	0	0	0	0	0	0	0	0	0	0	0	0	0	0	0	0	0	0	0
AABR07001762.1	ENSRNOG00000061057	0	0	0	0	0	0	0	0	0	0	0	0	0	0	0	0	0	0	0	0
AABR07001764.1	ENSRNOG00000058989	0	0	0	0	0	0	0	0	0	0	0	0	0	0	0	0	0	0	0	0
RF00066.3	-	0	0	0	0	0	0	0	0	0	0	0	0	0	0	0	0	0	0	0	0
RF00105	-	0	0	0	0	0	0	0	0	0	0	0	0	0	0	0	0	0	0	0	0
RF00105.1	-	0	0	0	0	0	0	0	0	0	0	0	0	0	0	0	0	0	0	0	0
RF00105.2	-	0	0	0	0	0	0	0	0	0	0	0	0	0	0	0	0	0	0	0	0
RF00105.3	-	0	0	0	0	0	0	0	0	0	0	0	0	0	0	0	0	0	0	0	0
RF00105.4	-	0	0	0	0	0	0	0	0	0	0	0	0	0	0	0	0	0	0	0	0
RF00105.5	-	0	0	0	0	0	0	0	0	0	0	0	0	0	0	0	0	0	0	0	0
AABR07001780.1	ENSRNOG00000056729	0	0	0	0	0	0	0	0	0	0	0	0	0	0	0	0	0	0	0	0
AABR07001799.1	ENSRNOG00000052286	0	0	0	0	0	0	0	0	0	0	0	0	0	0	0	0	0	0	0	0
RF00272	-	0	0	0	0	0	0	0	0	0	0	0	0	0	0	0	0	0	0	0	0
RF00026.16	-	0	0	0	0	0	0	0	0	0	0	0	0	0	0	0	0	0	0	0	0
Mir99b	-	0	0	0	0	0	0	0	0	0	0	0	0	0	0	0	0	0	0	0	0
Mir3596c	-	0	0	0	0	0	0	0	0	0	0	0	0	0	0	0	0	0	0	0	0
Mir125a	-	0	0	0	0	0	0	0	0	0	0	0	0	0	0	0	0	0	0	0	0
RF00026.17	-	0	0	0	0	0	0	0	0	0	0	0	0	0	0	0	0	0	0	0	0
Fpr-rs3	ENSRNOG00000045732	0	0	0	0	0	0	0	0	0	0	0	0	0	0	0	0	0	0	0	0
Vom1r6	ENSRNOG00000052154	0	0	0	0	0	0	0	0	0	0	0	0	0	0	0	0	0	0	0	0
Vom1r7	ENSRNOG00000061043	0	0	0	0	0	0	0	0	0	0	0	0	0	0	0	0	0	0	0	0
Vom1r8	ENSRNOG00000051757	0	0	0	0	0	0	0	0	0	0	0	0	0	0	0	0	0	0	0	0
Vom1r9	ENSRNOG00000054409	0	0	0	0	0	0	0	0	0	0	0	0	0	0	0	0	0	0	0	0
Vom1r10	ENSRNOG00000052260	0	0	0	0	0	0	0	0	0	0	0	0	0	0	0	0	0	0	0	0
Vom1r11	ENSRNOG00000060271	0	0	0	0	0	0	0	0	0	0	0	0	0	0	0	0	0	0	0	0
Vom1r12	ENSRNOG00000055538	0	0	0	0	0	0	0	0	0	0	0	0	0	0	0	0	0	0	0	0
LOC108348087	ENSRNOG00000056833	0	0	0	0	0	0	0	0	0	0	0	0	0	0	0	0	0	0	0	0
Vom1r15	ENSRNOG00000047498	0	0	0	0	0	0	0	0	0	0	0	0	0	0	0	0	0	0	0	0
Vom1r-ps112	ENSRNOG00000050623	0	0	0	0	0	0	0	0	0	0	0	0	0	0	0	0	0	0	0	0
AABR07001880.1	-	0	0	0	0	0	0	0	0	0	0	0	0	0	0	0	0	0	0	0	0
Vom1r19	ENSRNOG00000032996	0	0	0	0	0	0	0	0	0	0	0	0	0	0	0	0	0	0	0	0
Vom1r20	ENSRNOG00000028807	0	0	0	0	0	0	0	0	0	0	0	0	0	0	0	0	0	0	0	0
AABR07001888.1	-	0	0	0	0	0	0	0	0	0	0	0	0	0	0	0	0	0	0	0	0
Vom1r22	ENSRNOG00000025949	0	0	0	0	0	0	0	0	0	0	0	0	0	0	0	0	0	0	0	0
Vom1r23	ENSRNOG00000047128	0	0	0	0	0	0	0	0	0	0	0	0	0	0	0	0	0	0	0	0
RF00026.18	-	0	0	0	0	0	0	0	0	0	0	0	0	0	0	0	0	0	0	0	0
RF00026.19	-	0	0	0	0	0	0	0	0	0	0	0	0	0	0	0	0	0	0	0	0
Vom2r15	ENSRNOG00000029458	0	0	0	0	0	0	0	0	0	0	0	0	0	0	0	0	0	0	0	0
LOC682419	ENSRNOG00000058286	0	0	0	0	0	0	0	0	0	0	0	0	0	0	0	0	0	0	0	0
AABR07001967.1	ENSRNOG00000047616	0	0	0	0	0	0	0	0	0	0	0	0	0	0	0	0	0	0	0	0
Vom1r110	ENSRNOG00000060529	0	0	0	0	0	0	0	0	0	0	0	0	0	0	0	0	0	0	0	0
Vom1r28	ENSRNOG00000053825	0	0	0	0	0	0	0	0	0	0	0	0	0	0	0	0	0	0	0	0
Vom1r29	ENSRNOG00000048033	0	0	0	0	0	0	0	0	0	0	0	0	0	0	0	0	0	0	0	0
Vom1r109	ENSRNOG00000056653	0	0	0	0	0	0	0	0	0	0	0	0	0	0	0	0	0	0	0	0
LOC100911224	ENSRNOG00000046455	0	0	0	0	0	0	0	0	0	0	0	0	0	0	0	0	0	0	0	0
AC098462.1	ENSRNOG00000058214	0	0	0	0	0	0	0	0	0	0	0	0	0	0	0	0	0	0	0	0
Vom1r30	ENSRNOG00000057219	0	0	0	0	0	0	0	0	0	0	0	0	0	0	0	0	0	0	0	0
AABR07071874.1	ENSRNOG00000055529	0	0	0	0	0	0	0	0	0	0	0	0	0	0	0	0	0	0	0	0
Vom2r26	ENSRNOG00000009146	0	0	0	0	0	0	0	0	0	0	0	0	0	0	0	0	0	0	0	0
Mboat7	ENSRNOG00000054459	0	0	0	0	0	0	0	0	0	0	0	0	0	0	0	0	0	0	0	0
Mir3572	-	0	0	0	0	0	0	0	0	0	0	0	0	0	0	0	0	0	0	0	0
Tarm1	ENSRNOG00000055581	0	0	0	0	0	0	0	0	0	0	0	0	0	0	0	0	0	0	0	0
Mir935	-	0	0	0	0	0	0	0	0	0	0	0	0	0	0	0	0	0	0	0	0
Cacng7	ENSRNOG00000056257	0	0	0	0	0	0	0	0	0	0	0	0	0	0	0	0	0	0	0	0
LOC103689958	ENSRNOG00000055798	0	0	0	0	0	0	0	0	0	0	0	0	0	0	0	0	0	0	0	0
Olr386	ENSRNOG00000056884	0	0	0	0	0	0	0	0	0	0	0	0	0	0	0	0	0	0	0	0
Mir295-1	-	0	0	0	0	0	0	0	0	0	0	0	0	0	0	0	0	0	0	0	0
Mir294	-	0	0	0	0	0	0	0	0	0	0	0	0	0	0	0	0	0	0	0	0
Mir293	-	0	0	0	0	0	0	0	0	0	0	0	0	0	0	0	0	0	0	0	0
Mir291b	-	0	0	0	0	0	0	0	0	0	0	0	0	0	0	0	0	0	0	0	0
Mir292	-	0	0	0	0	0	0	0	0	0	0	0	0	0	0	0	0	0	0	0	0
Mir291a	-	0	0	0	0	0	0	0	0	0	0	0	0	0	0	0	0	0	0	0	0
Mir290	-	0	0	0	0	0	0	0	0	0	0	0	0	0	0	0	0	0	0	0	0
LOC292543	ENSRNOG00000054438	0	0	0	0	0	0	0	0	0	0	0	0	0	0	0	0	0	0	0	0
Vom2r27	ENSRNOG00000048635	0	0	0	0	0	0	0	0	0	0	0	0	0	0	0	0	0	0	0	0
AABR07002025.1	ENSRNOG00000054417	0	0	0	0	0	0	0	0	0	0	0	0	0	0	0	0	0	0	0	0
Vom2r33	ENSRNOG00000047703	0	0	0	0	0	0	0	0	0	0	0	0	0	0	0	0	0	0	0	0
Mir295-2	-	0	0	0	0	0	0	0	0	0	0	0	0	0	0	0	0	0	0	0	0
AABR07002093.2	ENSRNOG00000048663	0	0	0	0	0	0	0	0	0	0	0	0	0	0	0	0	0	0	0	0
AABR07002094.1	-	0	0	0	0	0	0	0	0	0	0	0	0	0	0	0	0	0	0	0	0
Vom1r53	ENSRNOG00000049902	0	0	0	0	0	0	0	0	0	0	0	0	0	0	0	0	0	0	0	0
LOC108348135	ENSRNOG00000033061	0	0	0	0	0	0	0	0	0	0	0	0	0	0	0	0	0	0	0	0
Vom1r57	ENSRNOG00000057670	0	0	0	0	0	0	0	0	0	0	0	0	0	0	0	0	0	0	0	0
AABR07002129.1	-	0	0	0	0	0	0	0	0	0	0	0	0	0	0	0	0	0	0	0	0
Vom1r52	ENSRNOG00000049529	0	0	0	0	0	0	0	0	0	0	0	0	0	0	0	0	0	0	0	0
Vom1r51	ENSRNOG00000047370	0	0	0	0	0	0	0	0	0	0	0	0	0	0	0	0	0	0	0	0
Vmn1r83	ENSRNOG00000031210	0	0	0	0	0	0	0	0	0	0	0	0	0	0	0	0	0	0	0	0
AABR07002140.2	ENSRNOG00000032062	0	0	0	0	0	0	0	0	0	0	0	0	0	0	0	0	0	0	0	0
Vom1r47	ENSRNOG00000034101	0	0	0	0	0	0	0	0	0	0	0	0	0	0	0	0	0	0	0	0
AABR07071871.1	ENSRNOG00000047429	0	0	0	0	0	0	0	0	0	0	0	0	0	0	0	0	0	0	0	0
Vom1r45	ENSRNOG00000028882	0	0	0	0	0	0	0	0	0	0	0	0	0	0	0	0	0	0	0	0
AC096201.1	ENSRNOG00000052304	0	0	0	0	0	0	0	0	0	0	0	0	0	0	0	0	0	0	0	0
Vom1r44	ENSRNOG00000033483	0	0	0	0	0	0	0	0	0	0	0	0	0	0	0	0	0	0	0	0
Vom1r43	ENSRNOG00000032226	0	0	0	0	0	0	0	0	0	0	0	0	0	0	0	0	0	0	0	0
LOC691661	ENSRNOG00000059074	0	0	0	0	0	0	0	0	0	0	0	0	0	0	0	0	0	0	0	0
Vom1r42	ENSRNOG00000028877	0	0	0	0	0	0	0	0	0	0	0	0	0	0	0	0	0	0	0	0
LOC100362054	ENSRNOG00000031178	0	0	0	0	0	0	0	0	0	0	0	0	0	0	0	0	0	0	0	0
Vom1r40	ENSRNOG00000050887	0	0	0	0	0	0	0	0	0	0	0	0	0	0	0	0	0	0	0	0
Vom1r41	ENSRNOG00000029852	0	0	0	0	0	0	0	0	0	0	0	0	0	0	0	0	0	0	0	0
LOC108348133	ENSRNOG00000002628	0	0	0	0	0	0	0	0	0	0	0	0	0	0	0	0	0	0	0	0
LOC102551504	ENSRNOG00000049274	0	0	0	0	0	0	0	0	0	0	0	0	0	0	0	0	0	0	0	0
LOC108348164	ENSRNOG00000047610	0	0	0	0	0	0	0	0	0	0	0	0	0	0	0	0	0	0	0	0
Vom1r29.1	-	0	0	0	0	0	0	0	0	0	0	0	0	0	0	0	0	0	0	0	0
LOC100911184	ENSRNOG00000047242	0	0	0	0	0	0	0	0	0	0	0	0	0	0	0	0	0	0	0	0
Vom1r27	ENSRNOG00000049847	0	0	0	0	0	0	0	0	0	0	0	0	0	0	0	0	0	0	0	0
AABR07002181.1	-	0	0	0	0	0	0	0	0	0	0	0	0	0	0	0	0	0	0	0	0
AABR07002187.1	-	0	0	0	0	0	0	0	0	0	0	0	0	0	0	0	0	0	0	0	0
Vom1r63	ENSRNOG00000048370	0	0	0	0	0	0	0	0	0	0	0	0	0	0	0	0	0	0	0	0
AABR07002209.1	ENSRNOG00000062307	0	0	0	0	0	0	0	0	0	0	0	0	0	0	0	0	0	0	0	0
LOC103690077	ENSRNOG00000047540	0	0	0	0	0	0	0	0	0	0	0	0	0	0	0	0	0	0	0	0
Nlrp4a	ENSRNOG00000042030	0	0	0	0	0	0	0	0	0	0	0	0	0	0	0	0	0	0	0	0
AABR07002241.1	ENSRNOG00000015707	0	0	0	0	0	0	0	0	0	0	0	0	0	0	0	0	0	0	0	0
Vom2r28	ENSRNOG00000002641	0	0	0	0	0	0	0	0	0	0	0	0	0	0	0	0	0	0	0	0
RF00100.1	-	0	0	0	0	0	0	0	0	0	0	0	0	0	0	0	0	0	0	0	0
AABR07002258.1	ENSRNOG00000055983	0	0	0	0	0	0	0	0	0	0	0	0	0	0	0	0	0	0	0	0
RF00017	-	0	0	0	0	0	0	0	0	0	0	0	0	0	0	0	0	0	0	0	0
Mir3099	-	0	0	0	0	0	0	0	0	0	0	0	0	0	0	0	0	0	0	0	0
RF02151	-	0	0	0	0	0	0	0	0	0	0	0	0	0	0	0	0	0	0	0	0
AABR07002262.2	ENSRNOG00000061569	0	0	0	0	0	0	0	0	0	0	0	0	0	0	0	0	0	0	0	0
AABR07002262.1	-	0	0	0	0	0	0	0	0	0	0	0	0	0	0	0	0	0	0	0	0
Olr3	ENSRNOG00000015254	0	0	0	0	0	0	0	0	0	0	0	0	0	0	0	0	0	0	0	0
RF00001.5	-	0	0	0	0	0	0	0	0	0	0	0	0	0	0	0	0	0	0	0	0
Olr4	ENSRNOG00000047512	0	0	0	0	0	0	0	0	0	0	0	0	0	0	0	0	0	0	0	0
Olr6	ENSRNOG00000045783	0	0	0	0	0	0	0	0	0	0	0	0	0	0	0	0	0	0	0	0
Olr7	ENSRNOG00000015289	0	0	0	0	0	0	0	0	0	0	0	0	0	0	0	0	0	0	0	0
Olr8	ENSRNOG00000030070	0	0	0	0	0	0	0	0	0	0	0	0	0	0	0	0	0	0	0	0
AABR07002267.1	-	0	0	0	0	0	0	0	0	0	0	0	0	0	0	0	0	0	0	0	0
Zscan5b	ENSRNOG00000049014	0	0	0	0	0	0	0	0	0	0	0	0	0	0	0	0	0	0	0	0
Vom2r71	ENSRNOG00000046835	0	0	0	0	0	0	0	0	0	0	0	0	0	0	0	0	0	0	0	0
Nlrp4	ENSRNOG00000021996	0	0	0	0	0	0	0	0	0	0	0	0	0	0	0	0	0	0	0	0
AABR07002351.1	-	0	0	0	0	0	0	0	0	0	0	0	0	0	0	0	0	0	0	0	0
AABR07002351.2	ENSRNOG00000060136	0	0	0	0	0	0	0	0	0	0	0	0	0	0	0	0	0	0	0	0
Obox2	ENSRNOG00000032891	0	0	0	0	0	0	0	0	0	0	0	0	0	0	0	0	0	0	0	0
AABR07002353.1	-	0	0	0	0	0	0	0	0	0	0	0	0	0	0	0	0	0	0	0	0
Vom1r32	ENSRNOG00000048505	0	0	0	0	0	0	0	0	0	0	0	0	0	0	0	0	0	0	0	0
Nlrp9	ENSRNOG00000021913	0	0	0	0	0	0	0	0	0	0	0	0	0	0	0	0	0	0	0	0
RF00001.6	-	0	0	0	0	0	0	0	0	0	0	0	0	0	0	0	0	0	0	0	0
AABR07002353.2	-	0	0	0	0	0	0	0	0	0	0	0	0	0	0	0	0	0	0	0	0
Vom1r34	ENSRNOG00000049710	0	0	0	0	0	0	0	0	0	0	0	0	0	0	0	0	0	0	0	0
Vom1r35	ENSRNOG00000033755	0	0	0	0	0	0	0	0	0	0	0	0	0	0	0	0	0	0	0	0
Vom1r36	ENSRNOG00000031899	0	0	0	0	0	0	0	0	0	0	0	0	0	0	0	0	0	0	0	0
Vom1r37	ENSRNOG00000038647	0	0	0	0	0	0	0	0	0	0	0	0	0	0	0	0	0	0	0	0
RF00009.3	-	0	0	0	0	0	0	0	0	0	0	0	0	0	0	0	0	0	0	0	0
Vom1r38	ENSRNOG00000038644	0	0	0	0	0	0	0	0	0	0	0	0	0	0	0	0	0	0	0	0
AABR07002382.1	ENSRNOG00000058893	0	0	0	0	0	0	0	0	0	0	0	0	0	0	0	0	0	0	0	0
Rfpl4a	ENSRNOG00000015743	0	0	0	0	0	0	0	0	0	0	0	0	0	0	0	0	0	0	0	0
RF00026.20	-	0	0	0	0	0	0	0	0	0	0	0	0	0	0	0	0	0	0	0	0
Sbk3	ENSRNOG00000042927	0	0	0	0	0	0	0	0	0	0	0	0	0	0	0	0	0	0	0	0
Fam71e2	ENSRNOG00000033173	0	0	0	0	0	0	0	0	0	0	0	0	0	0	0	0	0	0	0	0
RF00026.21	-	0	0	0	0	0	0	0	0	0	0	0	0	0	0	0	0	0	0	0	0
Nlrp2	ENSRNOG00000049759	0	0	0	0	0	0	0	0	0	0	0	0	0	0	0	0	0	0	0	0
AABR07002409.1	-	0	0	0	0	0	0	0	0	0	0	0	0	0	0	0	0	0	0	0	0
Kir3dl1	ENSRNOG00000027843	0	0	0	0	0	0	0	0	0	0	0	0	0	0	0	0	0	0	0	0
AABR07002418.1	ENSRNOG00000048238	0	0	0	0	0	0	0	0	0	0	0	0	0	0	0	0	0	0	0	0
RF00003.2	-	0	0	0	0	0	0	0	0	0	0	0	0	0	0	0	0	0	0	0	0
Lair1	ENSRNOG00000027733	0	0	0	0	0	0	0	0	0	0	0	0	0	0	0	0	0	0	0	0
Nlrp4b	ENSRNOG00000027705	0	0	0	0	0	0	0	0	0	0	0	0	0	0	0	0	0	0	0	0
LOC100912013	ENSRNOG00000015527	0	0	0	0	0	0	0	0	0	0	0	0	0	0	0	0	0	0	0	0
Vom2r29	ENSRNOG00000038497	0	0	0	0	0	0	0	0	0	0	0	0	0	0	0	0	0	0	0	0
AABR07002467.1	ENSRNOG00000038479	0	0	0	0	0	0	0	0	0	0	0	0	0	0	0	0	0	0	0	0
AABR07002473.1	ENSRNOG00000046339	0	0	0	0	0	0	0	0	0	0	0	0	0	0	0	0	0	0	0	0
Vom2r31	ENSRNOG00000031562	0	0	0	0	0	0	0	0	0	0	0	0	0	0	0	0	0	0	0	0
Vom1r58	ENSRNOG00000049668	0	0	0	0	0	0	0	0	0	0	0	0	0	0	0	0	0	0	0	0
Vom1r59	ENSRNOG00000030886	0	0	0	0	0	0	0	0	0	0	0	0	0	0	0	0	0	0	0	0
Vom1r60	ENSRNOG00000047490	0	0	0	0	0	0	0	0	0	0	0	0	0	0	0	0	0	0	0	0
Vom1r61	ENSRNOG00000014181	0	0	0	0	0	0	0	0	0	0	0	0	0	0	0	0	0	0	0	0
Vom1r62	ENSRNOG00000032819	0	0	0	0	0	0	0	0	0	0	0	0	0	0	0	0	0	0	0	0
RF00100.3	-	0	0	0	0	0	0	0	0	0	0	0	0	0	0	0	0	0	0	0	0
RF00100.4	-	0	0	0	0	0	0	0	0	0	0	0	0	0	0	0	0	0	0	0	0
RF00100.5	-	0	0	0	0	0	0	0	0	0	0	0	0	0	0	0	0	0	0	0	0
Cabp5	ENSRNOG00000014787	0	0	0	0	0	0	0	0	0	0	0	0	0	0	0	0	0	0	0	0
Bsph1	-	0	0	0	0	0	0	0	0	0	0	0	0	0	0	0	0	0	0	0	0
AABR07002499.1	ENSRNOG00000046669	0	0	0	0	0	0	0	0	0	0	0	0	0	0	0	0	0	0	0	0
RF00560.9	-	0	0	0	0	0	0	0	0	0	0	0	0	0	0	0	0	0	0	0	0
RF00026.22	-	0	0	0	0	0	0	0	0	0	0	0	0	0	0	0	0	0	0	0	0
AABR07002523.1	-	0	0	0	0	0	0	0	0	0	0	0	0	0	0	0	0	0	0	0	0
RF00026.23	-	0	0	0	0	0	0	0	0	0	0	0	0	0	0	0	0	0	0	0	0
Selenow	ENSRNOG00000013548	0	0	0	0	0	0	0	0	0	0	0	0	0	0	0	0	0	0	0	0
AABR07002622.1	ENSRNOG00000038276	0	0	0	0	0	0	0	0	0	0	0	0	0	0	0	0	0	0	0	0
Crx	ENSRNOG00000013890	0	0	0	0	0	0	0	0	0	0	0	0	0	0	0	0	0	0	0	0
RF00603.1	-	0	0	0	0	0	0	0	0	0	0	0	0	0	0	0	0	0	0	0	0
AABR07002644.1	-	0	0	0	0	0	0	0	0	0	0	0	0	0	0	0	0	0	0	0	0
Gng5	ENSRNOG00000015936	0	0	0	0	0	0	0	0	0	0	0	0	0	0	0	0	0	0	0	0
LOC108349752	ENSRNOG00000028617	0	0	0	0	0	0	0	0	0	0	0	0	0	0	0	0	0	0	0	0
Ceacam3	ENSRNOG00000027607	0	0	0	0	0	0	0	0	0	0	0	0	0	0	0	0	0	0	0	0
Psgb1	ENSRNOG00000027288	0	0	0	0	0	0	0	0	0	0	0	0	0	0	0	0	0	0	0	0
Psg29	ENSRNOG00000029485	0	0	0	0	0	0	0	0	0	0	0	0	0	0	0	0	0	0	0	0
AABR07002659.1	ENSRNOG00000034000	0	0	0	0	0	0	0	0	0	0	0	0	0	0	0	0	0	0	0	0
LOC102557244	ENSRNOG00000017519	0	0	0	0	0	0	0	0	0	0	0	0	0	0	0	0	0	0	0	0
Ceacam11	ENSRNOG00000017620	0	0	0	0	0	0	0	0	0	0	0	0	0	0	0	0	0	0	0	0
Ceacam12	ENSRNOG00000042158	0	0	0	0	0	0	0	0	0	0	0	0	0	0	0	0	0	0	0	0
AC093995.2	ENSRNOG00000032940	0	0	0	0	0	0	0	0	0	0	0	0	0	0	0	0	0	0	0	0
RF00001.7	-	0	0	0	0	0	0	0	0	0	0	0	0	0	0	0	0	0	0	0	0
LOC102557319	ENSRNOG00000038101	0	0	0	0	0	0	0	0	0	0	0	0	0	0	0	0	0	0	0	0
AC093995.3	-	0	0	0	0	0	0	0	0	0	0	0	0	0	0	0	0	0	0	0	0
AC110846.1	ENSRNOG00000038087	0	0	0	0	0	0	0	0	0	0	0	0	0	0	0	0	0	0	0	0
AC120692.1	-	0	0	0	0	0	0	0	0	0	0	0	0	0	0	0	0	0	0	0	0
Mir330	-	0	0	0	0	0	0	0	0	0	0	0	0	0	0	0	0	0	0	0	0
RF00003.3	-	0	0	0	0	0	0	0	0	0	0	0	0	0	0	0	0	0	0	0	0
Mir343	-	0	0	0	0	0	0	0	0	0	0	0	0	0	0	0	0	0	0	0	0
AABR07002677.1	ENSRNOG00000029745	0	0	0	0	0	0	0	0	0	0	0	0	0	0	0	0	0	0	0	0
RF00003.4	-	0	0	0	0	0	0	0	0	0	0	0	0	0	0	0	0	0	0	0	0
AABR07002680.2	ENSRNOG00000054552	0	0	0	0	0	0	0	0	0	0	0	0	0	0	0	0	0	0	0	0
AABR07002680.1	-	0	0	0	0	0	0	0	0	0	0	0	0	0	0	0	0	0	0	0	0
Ceacam20	ENSRNOG00000019260	0	0	0	0	0	0	0	0	0	0	0	0	0	0	0	0	0	0	0	0
AABR07002689.1	ENSRNOG00000050032	0	0	0	0	0	0	0	0	0	0	0	0	0	0	0	0	0	0	0	0
LOC100910565	ENSRNOG00000033358	0	0	0	0	0	0	0	0	0	0	0	0	0	0	0	0	0	0	0	0
LOC100910611	ENSRNOG00000045922	0	0	0	0	0	0	0	0	0	0	0	0	0	0	0	0	0	0	0	0
LOC102553892	ENSRNOG00000049317	0	0	0	0	0	0	0	0	0	0	0	0	0	0	0	0	0	0	0	0
Ceacam6	ENSRNOG00000030331	0	0	0	0	0	0	0	0	0	0	0	0	0	0	0	0	0	0	0	0
Lypd4	ENSRNOG00000020098	0	0	0	0	0	0	0	0	0	0	0	0	0	0	0	0	0	0	0	0
Dmrtc2	ENSRNOG00000020109	0	0	0	0	0	0	0	0	0	0	0	0	0	0	0	0	0	0	0	0
AABR07071886.1	-	0	0	0	0	0	0	0	0	0	0	0	0	0	0	0	0	0	0	0	0
AC114696.1	-	0	0	0	0	0	0	0	0	0	0	0	0	0	0	0	0	0	0	0	0
RF00026.24	-	0	0	0	0	0	0	0	0	0	0	0	0	0	0	0	0	0	0	0	0
AC121639.1	ENSRNOG00000020538	0	0	0	0	0	0	0	0	0	0	0	0	0	0	0	0	0	0	0	0
AABR07002711.1	-	0	0	0	0	0	0	0	0	0	0	0	0	0	0	0	0	0	0	0	0
LOC100359930	ENSRNOG00000028852	0	0	0	0	0	0	0	0	0	0	0	0	0	0	0	0	0	0	0	0
RF00019.1	-	0	0	0	0	0	0	0	0	0	0	0	0	0	0	0	0	0	0	0	0
LOC100910953	ENSRNOG00000046375	0	0	0	0	0	0	0	0	0	0	0	0	0	0	0	0	0	0	0	0
LOC100909620	ENSRNOG00000049821	0	0	0	0	0	0	0	0	0	0	0	0	0	0	0	0	0	0	0	0
AABR07002736.1	ENSRNOG00000049059	0	0	0	0	0	0	0	0	0	0	0	0	0	0	0	0	0	0	0	0
RGD1564380.1	-	0	0	0	0	0	0	0	0	0	0	0	0	0	0	0	0	0	0	0	0
LOC103689938	ENSRNOG00000045673	0	0	0	0	0	0	0	0	0	0	0	0	0	0	0	0	0	0	0	0
Cyp2b2	ENSRNOG00000020775	0	0	0	0	0	0	0	0	0	0	0	0	0	0	0	0	0	0	0	0
Cyp2b3	ENSRNOG00000033164	0	0	0	0	0	0	0	0	0	0	0	0	0	0	0	0	0	0	0	0
LOC103691092	ENSRNOG00000043320	0	0	0	0	0	0	0	0	0	0	0	0	0	0	0	0	0	0	0	0
Cyp2b21	ENSRNOG00000032004	0	0	0	0	0	0	0	0	0	0	0	0	0	0	0	0	0	0	0	0
Cyp2b12	ENSRNOG00000031529	0	0	0	0	0	0	0	0	0	0	0	0	0	0	0	0	0	0	0	0
AC142154.2	ENSRNOG00000060459	0	0	0	0	0	0	0	0	0	0	0	0	0	0	0	0	0	0	0	0
Cyp2g1	ENSRNOG00000020827	0	0	0	0	0	0	0	0	0	0	0	0	0	0	0	0	0	0	0	0
Cyp2a1	-	0	0	0	0	0	0	0	0	0	0	0	0	0	0	0	0	0	0	0	0
AC123095.1	-	0	0	0	0	0	0	0	0	0	0	0	0	0	0	0	0	0	0	0	0
AC123095.2	-	0	0	0	0	0	0	0	0	0	0	0	0	0	0	0	0	0	0	0	0
Ttc9b	ENSRNOG00000018850	0	0	0	0	0	0	0	0	0	0	0	0	0	0	0	0	0	0	0	0
RF00026.25	-	0	0	0	0	0	0	0	0	0	0	0	0	0	0	0	0	0	0	0	0
AABR07002779.1	ENSRNOG00000054614	0	0	0	0	0	0	0	0	0	0	0	0	0	0	0	0	0	0	0	0
RF00100.6	-	0	0	0	0	0	0	0	0	0	0	0	0	0	0	0	0	0	0	0	0
AABR07002782.1	ENSRNOG00000054568	0	0	0	0	0	0	0	0	0	0	0	0	0	0	0	0	0	0	0	0
AABR07002783.1	ENSRNOG00000054618	0	0	0	0	0	0	0	0	0	0	0	0	0	0	0	0	0	0	0	0
RF00066.4	-	0	0	0	0	0	0	0	0	0	0	0	0	0	0	0	0	0	0	0	0
RF00004	-	0	0	0	0	0	0	0	0	0	0	0	0	0	0	0	0	0	0	0	0
RF00026.26	-	0	0	0	0	0	0	0	0	0	0	0	0	0	0	0	0	0	0	0	0
Acp7	ENSRNOG00000047901	0	0	0	0	0	0	0	0	0	0	0	0	0	0	0	0	0	0	0	0
AC110862.1	-	0	0	0	0	0	0	0	0	0	0	0	0	0	0	0	0	0	0	0	0
Ifnl3	ENSRNOG00000026584	0	0	0	0	0	0	0	0	0	0	0	0	0	0	0	0	0	0	0	0
Ifnl1	ENSRNOG00000056251	0	0	0	0	0	0	0	0	0	0	0	0	0	0	0	0	0	0	0	0
RF00561.1	-	0	0	0	0	0	0	0	0	0	0	0	0	0	0	0	0	0	0	0	0
AABR07002805.1	ENSRNOG00000056831	0	0	0	0	0	0	0	0	0	0	0	0	0	0	0	0	0	0	0	0
Fpr-rs4	ENSRNOG00000043056	0	0	0	0	0	0	0	0	0	0	0	0	0	0	0	0	0	0	0	0
Vom2r10	ENSRNOG00000011191	0	0	0	0	0	0	0	0	0	0	0	0	0	0	0	0	0	0	0	0
Fpr-rs6	ENSRNOG00000048014	0	0	0	0	0	0	0	0	0	0	0	0	0	0	0	0	0	0	0	0
Vom1r2	ENSRNOG00000034119	0	0	0	0	0	0	0	0	0	0	0	0	0	0	0	0	0	0	0	0
Vom1r3	ENSRNOG00000048251	0	0	0	0	0	0	0	0	0	0	0	0	0	0	0	0	0	0	0	0
Vom1r4	ENSRNOG00000045921	0	0	0	0	0	0	0	0	0	0	0	0	0	0	0	0	0	0	0	0
Vom2r11	ENSRNOG00000033775	0	0	0	0	0	0	0	0	0	0	0	0	0	0	0	0	0	0	0	0
AABR07002835.1	-	0	0	0	0	0	0	0	0	0	0	0	0	0	0	0	0	0	0	0	0
RF00019.2	-	0	0	0	0	0	0	0	0	0	0	0	0	0	0	0	0	0	0	0	0
AABR07002845.1	ENSRNOG00000055006	0	0	0	0	0	0	0	0	0	0	0	0	0	0	0	0	0	0	0	0
AABR07002848.2	ENSRNOG00000055681	0	0	0	0	0	0	0	0	0	0	0	0	0	0	0	0	0	0	0	0
AABR07002854.1	ENSRNOG00000047624	0	0	0	0	0	0	0	0	0	0	0	0	0	0	0	0	0	0	0	0
RF00001.8	-	0	0	0	0	0	0	0	0	0	0	0	0	0	0	0	0	0	0	0	0
AABR07002870.1	ENSRNOG00000048116	0	0	0	0	0	0	0	0	0	0	0	0	0	0	0	0	0	0	0	0
Zfp74	ENSRNOG00000048894	0	0	0	0	0	0	0	0	0	0	0	0	0	0	0	0	0	0	0	0
RF00411	-	0	0	0	0	0	0	0	0	0	0	0	0	0	0	0	0	0	0	0	0
Kcnk6	ENSRNOG00000020598	0	0	0	0	0	0	0	0	0	0	0	0	0	0	0	0	0	0	0	0
LOC103690038	ENSRNOG00000046937	0	0	0	0	0	0	0	0	0	0	0	0	0	0	0	0	0	0	0	0
AABR07002885.1	ENSRNOG00000052023	0	0	0	0	0	0	0	0	0	0	0	0	0	0	0	0	0	0	0	0
RF00392	-	0	0	0	0	0	0	0	0	0	0	0	0	0	0	0	0	0	0	0	0
RF00392.1	-	0	0	0	0	0	0	0	0	0	0	0	0	0	0	0	0	0	0	0	0
Zfp260	ENSRNOG00000020762	0	0	0	0	0	0	0	0	0	0	0	0	0	0	0	0	0	0	0	0
AABR07002893.1	ENSRNOG00000056062	0	0	0	0	0	0	0	0	0	0	0	0	0	0	0	0	0	0	0	0
AABR07002896.1	ENSRNOG00000047627	0	0	0	0	0	0	0	0	0	0	0	0	0	0	0	0	0	0	0	0
LOC687508	ENSRNOG00000047364	0	0	0	0	0	0	0	0	0	0	0	0	0	0	0	0	0	0	0	0
LOC100912380	ENSRNOG00000048194	0	0	0	0	0	0	0	0	0	0	0	0	0	0	0	0	0	0	0	0
RF00026.27	-	0	0	0	0	0	0	0	0	0	0	0	0	0	0	0	0	0	0	0	0
Ovol3	ENSRNOG00000024880	0	0	0	0	0	0	0	0	0	0	0	0	0	0	0	0	0	0	0	0
LOC108348122	ENSRNOG00000020821	0	0	0	0	0	0	0	0	0	0	0	0	0	0	0	0	0	0	0	0
RF00100.7	-	0	0	0	0	0	0	0	0	0	0	0	0	0	0	0	0	0	0	0	0
AABR07002906.1	-	0	0	0	0	0	0	0	0	0	0	0	0	0	0	0	0	0	0	0	0
RF00004.1	-	0	0	0	0	0	0	0	0	0	0	0	0	0	0	0	0	0	0	0	0
AABR07002908.1	-	0	0	0	0	0	0	0	0	0	0	0	0	0	0	0	0	0	0	0	0
AC141526.2	-	0	0	0	0	0	0	0	0	0	0	0	0	0	0	0	0	0	0	0	0
Mir3569	-	0	0	0	0	0	0	0	0	0	0	0	0	0	0	0	0	0	0	0	0
AC141526.1	ENSRNOG00000046724	0	0	0	0	0	0	0	0	0	0	0	0	0	0	0	0	0	0	0	0
LOC688924	ENSRNOG00000037485	0	0	0	0	0	0	0	0	0	0	0	0	0	0	0	0	0	0	0	0
Krtdap	-	0	0	0	0	0	0	0	0	0	0	0	0	0	0	0	0	0	0	0	0
Ffar1	ENSRNOG00000024009	0	0	0	0	0	0	0	0	0	0	0	0	0	0	0	0	0	0	0	0
AABR07071898.1	-	0	0	0	0	0	0	0	0	0	0	0	0	0	0	0	0	0	0	0	0
AABR07002923.1	ENSRNOG00000055794	0	0	0	0	0	0	0	0	0	0	0	0	0	0	0	0	0	0	0	0
RGD1563307	ENSRNOG00000028984	0	0	0	0	0	0	0	0	0	0	0	0	0	0	0	0	0	0	0	0
AABR07002928.1	ENSRNOG00000023367	0	0	0	0	0	0	0	0	0	0	0	0	0	0	0	0	0	0	0	0
Scgb2b24	ENSRNOG00000023314	0	0	0	0	0	0	0	0	0	0	0	0	0	0	0	0	0	0	0	0
Scgb1b30	ENSRNOG00000030828	0	0	0	0	0	0	0	0	0	0	0	0	0	0	0	0	0	0	0	0
RF00614	-	0	0	0	0	0	0	0	0	0	0	0	0	0	0	0	0	0	0	0	0
AABR07002945.3	-	0	0	0	0	0	0	0	0	0	0	0	0	0	0	0	0	0	0	0	0
RF00416	-	0	0	0	0	0	0	0	0	0	0	0	0	0	0	0	0	0	0	0	0
RF00560.10	-	0	0	0	0	0	0	0	0	0	0	0	0	0	0	0	0	0	0	0	0
RF00416.1	-	0	0	0	0	0	0	0	0	0	0	0	0	0	0	0	0	0	0	0	0
RF00560.11	-	0	0	0	0	0	0	0	0	0	0	0	0	0	0	0	0	0	0	0	0
LOC108348197	ENSRNOG00000060312	0	0	0	0	0	0	0	0	0	0	0	0	0	0	0	0	0	0	0	0
AABR07002973.1	-	0	0	0	0	0	0	0	0	0	0	0	0	0	0	0	0	0	0	0	0
LOC108348111	ENSRNOG00000037541	0	0	0	0	0	0	0	0	0	0	0	0	0	0	0	0	0	0	0	0
RF00100.9	-	0	0	0	0	0	0	0	0	0	0	0	0	0	0	0	0	0	0	0	0
Wdr62	ENSRNOG00000049708	0	0	0	0	0	0	0	0	0	0	0	0	0	0	0	0	0	0	0	0
Ovol3.1	-	0	0	0	0	0	0	0	0	0	0	0	0	0	0	0	0	0	0	0	0
LOC100912070	ENSRNOG00000048407	0	0	0	0	0	0	0	0	0	0	0	0	0	0	0	0	0	0	0	0
RF00560.12	-	0	0	0	0	0	0	0	0	0	0	0	0	0	0	0	0	0	0	0	0
Wdr88	ENSRNOG00000037393	0	0	0	0	0	0	0	0	0	0	0	0	0	0	0	0	0	0	0	0
AABR07002997.2	-	0	0	0	0	0	0	0	0	0	0	0	0	0	0	0	0	0	0	0	0
AABR07003001.1	ENSRNOG00000052011	0	0	0	0	0	0	0	0	0	0	0	0	0	0	0	0	0	0	0	0
AABR07003001.2	ENSRNOG00000059068	0	0	0	0	0	0	0	0	0	0	0	0	0	0	0	0	0	0	0	0
RF00100.10	-	0	0	0	0	0	0	0	0	0	0	0	0	0	0	0	0	0	0	0	0
AABR07003007.1	ENSRNOG00000060688	0	0	0	0	0	0	0	0	0	0	0	0	0	0	0	0	0	0	0	0
AABR07003024.1	ENSRNOG00000053072	0	0	0	0	0	0	0	0	0	0	0	0	0	0	0	0	0	0	0	0
AABR07003030.1	-	0	0	0	0	0	0	0	0	0	0	0	0	0	0	0	0	0	0	0	0
RF00026.28	-	0	0	0	0	0	0	0	0	0	0	0	0	0	0	0	0	0	0	0	0
AABR07003040.1	ENSRNOG00000055333	0	0	0	0	0	0	0	0	0	0	0	0	0	0	0	0	0	0	0	0
RF00066.5	-	0	0	0	0	0	0	0	0	0	0	0	0	0	0	0	0	0	0	0	0
RF00026.29	-	0	0	0	0	0	0	0	0	0	0	0	0	0	0	0	0	0	0	0	0
AC120712.2	-	0	0	0	0	0	0	0	0	0	0	0	0	0	0	0	0	0	0	0	0
AC120712.1	ENSRNOG00000027370	0	0	0	0	0	0	0	0	0	0	0	0	0	0	0	0	0	0	0	0
RF00026.30	-	0	0	0	0	0	0	0	0	0	0	0	0	0	0	0	0	0	0	0	0
LOC365238	ENSRNOG00000015168	0	0	0	0	0	0	0	0	0	0	0	0	0	0	0	0	0	0	0	0
AABR07071904.2	ENSRNOG00000061879	0	0	0	0	0	0	0	0	0	0	0	0	0	0	0	0	0	0	0	0
RF00026.31	-	0	0	0	0	0	0	0	0	0	0	0	0	0	0	0	0	0	0	0	0
AABR07003049.2	ENSRNOG00000053564	0	0	0	0	0	0	0	0	0	0	0	0	0	0	0	0	0	0	0	0
AABR07003056.3	ENSRNOG00000059987	0	0	0	0	0	0	0	0	0	0	0	0	0	0	0	0	0	0	0	0
AABR07003102.1	-	0	0	0	0	0	0	0	0	0	0	0	0	0	0	0	0	0	0	0	0
AABR07003167.3	ENSRNOG00000060881	0	0	0	0	0	0	0	0	0	0	0	0	0	0	0	0	0	0	0	0
LOC690284	ENSRNOG00000027102	0	0	0	0	0	0	0	0	0	0	0	0	0	0	0	0	0	0	0	0
AABR07003186.1	-	0	0	0	0	0	0	0	0	0	0	0	0	0	0	0	0	0	0	0	0
AABR07003186.2	-	0	0	0	0	0	0	0	0	0	0	0	0	0	0	0	0	0	0	0	0
RF00026.32	-	0	0	0	0	0	0	0	0	0	0	0	0	0	0	0	0	0	0	0	0
RF00026.33	-	0	0	0	0	0	0	0	0	0	0	0	0	0	0	0	0	0	0	0	0
AABR07003190.1	-	0	0	0	0	0	0	0	0	0	0	0	0	0	0	0	0	0	0	0	0
Vom2r37	ENSRNOG00000043280	0	0	0	0	0	0	0	0	0	0	0	0	0	0	0	0	0	0	0	0
Klk1c10	ENSRNOG00000046670	0	0	0	0	0	0	0	0	0	0	0	0	0	0	0	0	0	0	0	0
AABR07003224.1	ENSRNOG00000046267	0	0	0	0	0	0	0	0	0	0	0	0	0	0	0	0	0	0	0	0
AABR07003230.1	ENSRNOG00000049445	0	0	0	0	0	0	0	0	0	0	0	0	0	0	0	0	0	0	0	0
AABR07003233.1	-	0	0	0	0	0	0	0	0	0	0	0	0	0	0	0	0	0	0	0	0
LOC100911976	ENSRNOG00000047254	0	0	0	0	0	0	0	0	0	0	0	0	0	0	0	0	0	0	0	0
Klk14	ENSRNOG00000033706	0	0	0	0	0	0	0	0	0	0	0	0	0	0	0	0	0	0	0	0
Klk12	ENSRNOG00000034012	0	0	0	0	0	0	0	0	0	0	0	0	0	0	0	0	0	0	0	0
Klk10	ENSRNOG00000030281	0	0	0	0	0	0	0	0	0	0	0	0	0	0	0	0	0	0	0	0
Klk5	ENSRNOG00000018831	0	0	0	0	0	0	0	0	0	0	0	0	0	0	0	0	0	0	0	0
AABR07003241.1	ENSRNOG00000049860	0	0	0	0	0	0	0	0	0	0	0	0	0	0	0	0	0	0	0	0
AABR07003241.2	ENSRNOG00000055072	0	0	0	0	0	0	0	0	0	0	0	0	0	0	0	0	0	0	0	0
AABR07003241.3	ENSRNOG00000055194	0	0	0	0	0	0	0	0	0	0	0	0	0	0	0	0	0	0	0	0
AABR07003244.1	ENSRNOG00000050893	0	0	0	0	0	0	0	0	0	0	0	0	0	0	0	0	0	0	0	0
LOC103690048	ENSRNOG00000048901	0	0	0	0	0	0	0	0	0	0	0	0	0	0	0	0	0	0	0	0
AABR07003247.1	ENSRNOG00000045980	0	0	0	0	0	0	0	0	0	0	0	0	0	0	0	0	0	0	0	0
Klk15	ENSRNOG00000033805	0	0	0	0	0	0	0	0	0	0	0	0	0	0	0	0	0	0	0	0
RF00100.11	-	0	0	0	0	0	0	0	0	0	0	0	0	0	0	0	0	0	0	0	0
RF00604.1	-	0	0	0	0	0	0	0	0	0	0	0	0	0	0	0	0	0	0	0	0
RF00604.2	-	0	0	0	0	0	0	0	0	0	0	0	0	0	0	0	0	0	0	0	0
RF00604.3	-	0	0	0	0	0	0	0	0	0	0	0	0	0	0	0	0	0	0	0	0
RF00604.4	-	0	0	0	0	0	0	0	0	0	0	0	0	0	0	0	0	0	0	0	0
AABR07071905.2	-	0	0	0	0	0	0	0	0	0	0	0	0	0	0	0	0	0	0	0	0
Izumo2	ENSRNOG00000045902	0	0	0	0	0	0	0	0	0	0	0	0	0	0	0	0	0	0	0	0
Mir150	-	0	0	0	0	0	0	0	0	0	0	0	0	0	0	0	0	0	0	0	0
RF00211	-	0	0	0	0	0	0	0	0	0	0	0	0	0	0	0	0	0	0	0	0
RF00211.1	-	0	0	0	0	0	0	0	0	0	0	0	0	0	0	0	0	0	0	0	0
RF00147	-	0	0	0	0	0	0	0	0	0	0	0	0	0	0	0	0	0	0	0	0
RF00133	-	0	0	0	0	0	0	0	0	0	0	0	0	0	0	0	0	0	0	0	0
RF00133.1	-	0	0	0	0	0	0	0	0	0	0	0	0	0	0	0	0	0	0	0	0
Slc6a16	ENSRNOG00000025220	0	0	0	0	0	0	0	0	0	0	0	0	0	0	0	0	0	0	0	0
AC128792.1	-	0	0	0	0	0	0	0	0	0	0	0	0	0	0	0	0	0	0	0	0
AC128792.2	-	0	0	0	0	0	0	0	0	0	0	0	0	0	0	0	0	0	0	0	0
AC120807.1	ENSRNOG00000053946	0	0	0	0	0	0	0	0	0	0	0	0	0	0	0	0	0	0	0	0
AC128786.1	-	0	0	0	0	0	0	0	0	0	0	0	0	0	0	0	0	0	0	0	0
Myod1	ENSRNOG00000011306	0	0	0	0	0	0	0	0	0	0	0	0	0	0	0	0	0	0	0	0
AC099150.1	ENSRNOG00000052397	0	0	0	0	0	0	0	0	0	0	0	0	0	0	0	0	0	0	0	0
Gm9999	ENSRNOG00000058252	0	0	0	0	0	0	0	0	0	0	0	0	0	0	0	0	0	0	0	0
Vom1r70	ENSRNOG00000047591	0	0	0	0	0	0	0	0	0	0	0	0	0	0	0	0	0	0	0	0
Ptpn5	ENSRNOG00000013981	0	0	0	0	0	0	0	0	0	0	0	0	0	0	0	0	0	0	0	0
AABR07003274.1	-	0	0	0	0	0	0	0	0	0	0	0	0	0	0	0	0	0	0	0	0
Mrgprx4	ENSRNOG00000014242	0	0	0	0	0	0	0	0	0	0	0	0	0	0	0	0	0	0	0	0
Mrgprb4	ENSRNOG00000033021	0	0	0	0	0	0	0	0	0	0	0	0	0	0	0	0	0	0	0	0
Mrgprb5	ENSRNOG00000022703	0	0	0	0	0	0	0	0	0	0	0	0	0	0	0	0	0	0	0	0
Mrgprb13	ENSRNOG00000049416	0	0	0	0	0	0	0	0	0	0	0	0	0	0	0	0	0	0	0	0
LOC100912474	ENSRNOG00000045635	0	0	0	0	0	0	0	0	0	0	0	0	0	0	0	0	0	0	0	0
AABR07003291.1	ENSRNOG00000022680	0	0	0	0	0	0	0	0	0	0	0	0	0	0	0	0	0	0	0	0
Mrgprx2l	ENSRNOG00000022729	0	0	0	0	0	0	0	0	0	0	0	0	0	0	0	0	0	0	0	0
Mrgprb3	ENSRNOG00000028982	0	0	0	0	0	0	0	0	0	0	0	0	0	0	0	0	0	0	0	0
RGD1560730	ENSRNOG00000014266	0	0	0	0	0	0	0	0	0	0	0	0	0	0	0	0	0	0	0	0
Mrgprx1	ENSRNOG00000037156	0	0	0	0	0	0	0	0	0	0	0	0	0	0	0	0	0	0	0	0
AABR07003302.1	ENSRNOG00000058668	0	0	0	0	0	0	0	0	0	0	0	0	0	0	0	0	0	0	0	0
AABR07003304.1	ENSRNOG00000053281	0	0	0	0	0	0	0	0	0	0	0	0	0	0	0	0	0	0	0	0
RF00100.12	-	0	0	0	0	0	0	0	0	0	0	0	0	0	0	0	0	0	0	0	0
Dbx1	ENSRNOG00000014706	0	0	0	0	0	0	0	0	0	0	0	0	0	0	0	0	0	0	0	0
AABR07003310.2	ENSRNOG00000056203	0	0	0	0	0	0	0	0	0	0	0	0	0	0	0	0	0	0	0	0
AABR07003310.1	ENSRNOG00000052766	0	0	0	0	0	0	0	0	0	0	0	0	0	0	0	0	0	0	0	0
AABR07003310.3	ENSRNOG00000056597	0	0	0	0	0	0	0	0	0	0	0	0	0	0	0	0	0	0	0	0
RF00015.2	-	0	0	0	0	0	0	0	0	0	0	0	0	0	0	0	0	0	0	0	0
AABR07003344.1	-	0	0	0	0	0	0	0	0	0	0	0	0	0	0	0	0	0	0	0	0
AABR07003349.1	ENSRNOG00000055821	0	0	0	0	0	0	0	0	0	0	0	0	0	0	0	0	0	0	0	0
Ano5	ENSRNOG00000015972	0	0	0	0	0	0	0	0	0	0	0	0	0	0	0	0	0	0	0	0
Slc17a6	ENSRNOG00000016147	0	0	0	0	0	0	0	0	0	0	0	0	0	0	0	0	0	0	0	0
AABR07003354.1	ENSRNOG00000052081	0	0	0	0	0	0	0	0	0	0	0	0	0	0	0	0	0	0	0	0
Ccdc179	ENSRNOG00000049297	0	0	0	0	0	0	0	0	0	0	0	0	0	0	0	0	0	0	0	0
AABR07003380.1	ENSRNOG00000051504	0	0	0	0	0	0	0	0	0	0	0	0	0	0	0	0	0	0	0	0
AABR07003390.1	ENSRNOG00000056901	0	0	0	0	0	0	0	0	0	0	0	0	0	0	0	0	0	0	0	0
AABR07003397.1	ENSRNOG00000057506	0	0	0	0	0	0	0	0	0	0	0	0	0	0	0	0	0	0	0	0
AABR07003398.1	ENSRNOG00000060326	0	0	0	0	0	0	0	0	0	0	0	0	0	0	0	0	0	0	0	0
RF00026.34	-	0	0	0	0	0	0	0	0	0	0	0	0	0	0	0	0	0	0	0	0
AABR07003418.1	ENSRNOG00000051394	0	0	0	0	0	0	0	0	0	0	0	0	0	0	0	0	0	0	0	0
AABR07003433.1	ENSRNOG00000037133	0	0	0	0	0	0	0	0	0	0	0	0	0	0	0	0	0	0	0	0
AABR07003449.1	ENSRNOG00000051655	0	0	0	0	0	0	0	0	0	0	0	0	0	0	0	0	0	0	0	0
RF00410	-	0	0	0	0	0	0	0	0	0	0	0	0	0	0	0	0	0	0	0	0
RF00410.1	-	0	0	0	0	0	0	0	0	0	0	0	0	0	0	0	0	0	0	0	0
AABR07003468.1	ENSRNOG00000058191	0	0	0	0	0	0	0	0	0	0	0	0	0	0	0	0	0	0	0	0
RF00003.5	-	0	0	0	0	0	0	0	0	0	0	0	0	0	0	0	0	0	0	0	0
AABR07003495.1	-	0	0	0	0	0	0	0	0	0	0	0	0	0	0	0	0	0	0	0	0
AABR07003500.3	-	0	0	0	0	0	0	0	0	0	0	0	0	0	0	0	0	0	0	0	0
AABR07003500.2	-	0	0	0	0	0	0	0	0	0	0	0	0	0	0	0	0	0	0	0	0
Gabrb3	ENSRNOG00000060599	0	0	0	0	0	0	0	0	0	0	0	0	0	0	0	0	0	0	0	0
AABR07003504.1	-	0	0	0	0	0	0	0	0	0	0	0	0	0	0	0	0	0	0	0	0
AABR07003510.2	-	0	0	0	0	0	0	0	0	0	0	0	0	0	0	0	0	0	0	0	0
RF00026.35	-	0	0	0	0	0	0	0	0	0	0	0	0	0	0	0	0	0	0	0	0
RF00026.36	-	0	0	0	0	0	0	0	0	0	0	0	0	0	0	0	0	0	0	0	0
RF00066.6	-	0	0	0	0	0	0	0	0	0	0	0	0	0	0	0	0	0	0	0	0
RF00066.7	-	0	0	0	0	0	0	0	0	0	0	0	0	0	0	0	0	0	0	0	0
RF00026.37	-	0	0	0	0	0	0	0	0	0	0	0	0	0	0	0	0	0	0	0	0
AABR07003553.1	-	0	0	0	0	0	0	0	0	0	0	0	0	0	0	0	0	0	0	0	0
RF00560.13	-	0	0	0	0	0	0	0	0	0	0	0	0	0	0	0	0	0	0	0	0
RF00560.14	-	0	0	0	0	0	0	0	0	0	0	0	0	0	0	0	0	0	0	0	0
AABR07003563.1	ENSRNOG00000055122	0	0	0	0	0	0	0	0	0	0	0	0	0	0	0	0	0	0	0	0
Fpr3	ENSRNOG00000031331	0	0	0	0	0	0	0	0	0	0	0	0	0	0	0	0	0	0	0	0
RF00105.6	-	0	0	0	0	0	0	0	0	0	0	0	0	0	0	0	0	0	0	0	0
RF00105.7	-	0	0	0	0	0	0	0	0	0	0	0	0	0	0	0	0	0	0	0	0
RF00105.8	-	0	0	0	0	0	0	0	0	0	0	0	0	0	0	0	0	0	0	0	0
RF00105.9	-	0	0	0	0	0	0	0	0	0	0	0	0	0	0	0	0	0	0	0	0
RF00105.10	-	0	0	0	0	0	0	0	0	0	0	0	0	0	0	0	0	0	0	0	0
RF00105.11	-	0	0	0	0	0	0	0	0	0	0	0	0	0	0	0	0	0	0	0	0
RF00105.12	-	0	0	0	0	0	0	0	0	0	0	0	0	0	0	0	0	0	0	0	0
RF00105.13	-	0	0	0	0	0	0	0	0	0	0	0	0	0	0	0	0	0	0	0	0
RF00105.14	-	0	0	0	0	0	0	0	0	0	0	0	0	0	0	0	0	0	0	0	0
RF00105.15	-	0	0	0	0	0	0	0	0	0	0	0	0	0	0	0	0	0	0	0	0
RF00105.16	-	0	0	0	0	0	0	0	0	0	0	0	0	0	0	0	0	0	0	0	0
RF00105.17	-	0	0	0	0	0	0	0	0	0	0	0	0	0	0	0	0	0	0	0	0
RF00105.18	-	0	0	0	0	0	0	0	0	0	0	0	0	0	0	0	0	0	0	0	0
RF00105.19	-	0	0	0	0	0	0	0	0	0	0	0	0	0	0	0	0	0	0	0	0
RF00105.20	-	0	0	0	0	0	0	0	0	0	0	0	0	0	0	0	0	0	0	0	0
RF00105.21	-	0	0	0	0	0	0	0	0	0	0	0	0	0	0	0	0	0	0	0	0
RF00105.22	-	0	0	0	0	0	0	0	0	0	0	0	0	0	0	0	0	0	0	0	0
RF00105.23	-	0	0	0	0	0	0	0	0	0	0	0	0	0	0	0	0	0	0	0	0
RF00105.24	-	0	0	0	0	0	0	0	0	0	0	0	0	0	0	0	0	0	0	0	0
RF00105.25	-	0	0	0	0	0	0	0	0	0	0	0	0	0	0	0	0	0	0	0	0
RF00105.26	-	0	0	0	0	0	0	0	0	0	0	0	0	0	0	0	0	0	0	0	0
RF00105.27	-	0	0	0	0	0	0	0	0	0	0	0	0	0	0	0	0	0	0	0	0
RF00105.28	-	0	0	0	0	0	0	0	0	0	0	0	0	0	0	0	0	0	0	0	0
RF00105.29	-	0	0	0	0	0	0	0	0	0	0	0	0	0	0	0	0	0	0	0	0
RF00105.30	-	0	0	0	0	0	0	0	0	0	0	0	0	0	0	0	0	0	0	0	0
RF00105.31	-	0	0	0	0	0	0	0	0	0	0	0	0	0	0	0	0	0	0	0	0
RF00105.32	-	0	0	0	0	0	0	0	0	0	0	0	0	0	0	0	0	0	0	0	0
RF00105.33	-	0	0	0	0	0	0	0	0	0	0	0	0	0	0	0	0	0	0	0	0
RF00105.34	-	0	0	0	0	0	0	0	0	0	0	0	0	0	0	0	0	0	0	0	0
RF00105.35	-	0	0	0	0	0	0	0	0	0	0	0	0	0	0	0	0	0	0	0	0
RF00105.36	-	0	0	0	0	0	0	0	0	0	0	0	0	0	0	0	0	0	0	0	0
RF00105.37	-	0	0	0	0	0	0	0	0	0	0	0	0	0	0	0	0	0	0	0	0
RF00105.38	-	0	0	0	0	0	0	0	0	0	0	0	0	0	0	0	0	0	0	0	0
RF00105.39	-	0	0	0	0	0	0	0	0	0	0	0	0	0	0	0	0	0	0	0	0
AABR07003610.1	ENSRNOG00000047696	0	0	0	0	0	0	0	0	0	0	0	0	0	0	0	0	0	0	0	0
AABR07003616.1	ENSRNOG00000038697	0	0	0	0	0	0	0	0	0	0	0	0	0	0	0	0	0	0	0	0
RF00105.40	-	0	0	0	0	0	0	0	0	0	0	0	0	0	0	0	0	0	0	0	0
RF00105.41	-	0	0	0	0	0	0	0	0	0	0	0	0	0	0	0	0	0	0	0	0
RF00105.42	-	0	0	0	0	0	0	0	0	0	0	0	0	0	0	0	0	0	0	0	0
RF00105.43	-	0	0	0	0	0	0	0	0	0	0	0	0	0	0	0	0	0	0	0	0
RF00105.44	-	0	0	0	0	0	0	0	0	0	0	0	0	0	0	0	0	0	0	0	0
RF00105.45	-	0	0	0	0	0	0	0	0	0	0	0	0	0	0	0	0	0	0	0	0
RF00105.46	-	0	0	0	0	0	0	0	0	0	0	0	0	0	0	0	0	0	0	0	0
RF00105.47	-	0	0	0	0	0	0	0	0	0	0	0	0	0	0	0	0	0	0	0	0
RF00105.48	-	0	0	0	0	0	0	0	0	0	0	0	0	0	0	0	0	0	0	0	0
RF00108	-	0	0	0	0	0	0	0	0	0	0	0	0	0	0	0	0	0	0	0	0
RF00108.1	-	0	0	0	0	0	0	0	0	0	0	0	0	0	0	0	0	0	0	0	0
AABR07003699.1	ENSRNOG00000053358	0	0	0	0	0	0	0	0	0	0	0	0	0	0	0	0	0	0	0	0
AABR07003713.1	ENSRNOG00000051601	0	0	0	0	0	0	0	0	0	0	0	0	0	0	0	0	0	0	0	0
AABR07003751.1	ENSRNOG00000061194	0	0	0	0	0	0	0	0	0	0	0	0	0	0	0	0	0	0	0	0
AABR07003786.1	ENSRNOG00000051576	0	0	0	0	0	0	0	0	0	0	0	0	0	0	0	0	0	0	0	0
AABR07003833.1	ENSRNOG00000059762	0	0	0	0	0	0	0	0	0	0	0	0	0	0	0	0	0	0	0	0
RF00560.15	-	0	0	0	0	0	0	0	0	0	0	0	0	0	0	0	0	0	0	0	0
RF00560.16	-	0	0	0	0	0	0	0	0	0	0	0	0	0	0	0	0	0	0	0	0
AABR07003841.1	ENSRNOG00000057034	0	0	0	0	0	0	0	0	0	0	0	0	0	0	0	0	0	0	0	0
AABR07003933.1	ENSRNOG00000061051	0	0	0	0	0	0	0	0	0	0	0	0	0	0	0	0	0	0	0	0
AABR07003935.11	-	0	0	0	0	0	0	0	0	0	0	0	0	0	0	0	0	0	0	0	0
AABR07003935.13	-	0	0	0	0	0	0	0	0	0	0	0	0	0	0	0	0	0	0	0	0
rno-mir-344b-2	-	0	0	0	0	0	0	0	0	0	0	0	0	0	0	0	0	0	0	0	0
AABR07003935.5	-	0	0	0	0	0	0	0	0	0	0	0	0	0	0	0	0	0	0	0	0
Mir344b-1	-	0	0	0	0	0	0	0	0	0	0	0	0	0	0	0	0	0	0	0	0
AABR07003935.15	-	0	0	0	0	0	0	0	0	0	0	0	0	0	0	0	0	0	0	0	0
AABR07003935.12	-	0	0	0	0	0	0	0	0	0	0	0	0	0	0	0	0	0	0	0	0
rno-mir-344b-2.1	-	0	0	0	0	0	0	0	0	0	0	0	0	0	0	0	0	0	0	0	0
AABR07003935.2	-	0	0	0	0	0	0	0	0	0	0	0	0	0	0	0	0	0	0	0	0
AABR07003935.8	-	0	0	0	0	0	0	0	0	0	0	0	0	0	0	0	0	0	0	0	0
AABR07003935.1	-	0	0	0	0	0	0	0	0	0	0	0	0	0	0	0	0	0	0	0	0
AABR07003935.6	-	0	0	0	0	0	0	0	0	0	0	0	0	0	0	0	0	0	0	0	0
AABR07003935.9	-	0	0	0	0	0	0	0	0	0	0	0	0	0	0	0	0	0	0	0	0
AABR07003935.14	-	0	0	0	0	0	0	0	0	0	0	0	0	0	0	0	0	0	0	0	0
AABR07003935.10	-	0	0	0	0	0	0	0	0	0	0	0	0	0	0	0	0	0	0	0	0
AABR07003935.4	-	0	0	0	0	0	0	0	0	0	0	0	0	0	0	0	0	0	0	0	0
AABR07003935.3	-	0	0	0	0	0	0	0	0	0	0	0	0	0	0	0	0	0	0	0	0
AABR07003935.7	-	0	0	0	0	0	0	0	0	0	0	0	0	0	0	0	0	0	0	0	0
RF00108.2	-	0	0	0	0	0	0	0	0	0	0	0	0	0	0	0	0	0	0	0	0
RF00108.3	-	0	0	0	0	0	0	0	0	0	0	0	0	0	0	0	0	0	0	0	0
RF00108.4	-	0	0	0	0	0	0	0	0	0	0	0	0	0	0	0	0	0	0	0	0
RF00108.5	-	0	0	0	0	0	0	0	0	0	0	0	0	0	0	0	0	0	0	0	0
RF00108.6	-	0	0	0	0	0	0	0	0	0	0	0	0	0	0	0	0	0	0	0	0
RF00108.7	-	0	0	0	0	0	0	0	0	0	0	0	0	0	0	0	0	0	0	0	0
RF00108.8	-	0	0	0	0	0	0	0	0	0	0	0	0	0	0	0	0	0	0	0	0
RF00105.49	-	0	0	0	0	0	0	0	0	0	0	0	0	0	0	0	0	0	0	0	0
RF00105.50	-	0	0	0	0	0	0	0	0	0	0	0	0	0	0	0	0	0	0	0	0
RF00105.51	-	0	0	0	0	0	0	0	0	0	0	0	0	0	0	0	0	0	0	0	0
RF00105.52	-	0	0	0	0	0	0	0	0	0	0	0	0	0	0	0	0	0	0	0	0
RF00105.53	-	0	0	0	0	0	0	0	0	0	0	0	0	0	0	0	0	0	0	0	0
RF00105.54	-	0	0	0	0	0	0	0	0	0	0	0	0	0	0	0	0	0	0	0	0
RF00105.55	-	0	0	0	0	0	0	0	0	0	0	0	0	0	0	0	0	0	0	0	0
RF00105.56	-	0	0	0	0	0	0	0	0	0	0	0	0	0	0	0	0	0	0	0	0
RF00105.57	-	0	0	0	0	0	0	0	0	0	0	0	0	0	0	0	0	0	0	0	0
RF00105.58	-	0	0	0	0	0	0	0	0	0	0	0	0	0	0	0	0	0	0	0	0
Mir344a-2	-	0	0	0	0	0	0	0	0	0	0	0	0	0	0	0	0	0	0	0	0
rno-mir-344a-1	-	0	0	0	0	0	0	0	0	0	0	0	0	0	0	0	0	0	0	0	0
Mir344g	-	0	0	0	0	0	0	0	0	0	0	0	0	0	0	0	0	0	0	0	0
Mir344i	-	0	0	0	0	0	0	0	0	0	0	0	0	0	0	0	0	0	0	0	0
AABR07004018.1	-	0	0	0	0	0	0	0	0	0	0	0	0	0	0	0	0	0	0	0	0
AABR07004021.1	-	0	0	0	0	0	0	0	0	0	0	0	0	0	0	0	0	0	0	0	0
AABR07004022.1	-	0	0	0	0	0	0	0	0	0	0	0	0	0	0	0	0	0	0	0	0
AABR07004025.1	-	0	0	0	0	0	0	0	0	0	0	0	0	0	0	0	0	0	0	0	0
AABR07004033.1	ENSRNOG00000058845	0	0	0	0	0	0	0	0	0	0	0	0	0	0	0	0	0	0	0	0
Magel2	ENSRNOG00000010158	0	0	0	0	0	0	0	0	0	0	0	0	0	0	0	0	0	0	0	0
AABR07004061.1	ENSRNOG00000051782	0	0	0	0	0	0	0	0	0	0	0	0	0	0	0	0	0	0	0	0
AABR07004090.1	ENSRNOG00000056061	0	0	0	0	0	0	0	0	0	0	0	0	0	0	0	0	0	0	0	0
RF00003.6	-	0	0	0	0	0	0	0	0	0	0	0	0	0	0	0	0	0	0	0	0
AABR07004100.2	ENSRNOG00000057921	0	0	0	0	0	0	0	0	0	0	0	0	0	0	0	0	0	0	0	0
Mir211	-	0	0	0	0	0	0	0	0	0	0	0	0	0	0	0	0	0	0	0	0
AABR07004101.1	-	0	0	0	0	0	0	0	0	0	0	0	0	0	0	0	0	0	0	0	0
RF00100.14	-	0	0	0	0	0	0	0	0	0	0	0	0	0	0	0	0	0	0	0	0
AABR07004134.1	-	0	0	0	0	0	0	0	0	0	0	0	0	0	0	0	0	0	0	0	0
AABR07004136.1	ENSRNOG00000061645	0	0	0	0	0	0	0	0	0	0	0	0	0	0	0	0	0	0	0	0
AABR07004153.1	-	0	0	0	0	0	0	0	0	0	0	0	0	0	0	0	0	0	0	0	0
RF00156.1	-	0	0	0	0	0	0	0	0	0	0	0	0	0	0	0	0	0	0	0	0
RF00001.9	-	0	0	0	0	0	0	0	0	0	0	0	0	0	0	0	0	0	0	0	0
AABR07004183.2	ENSRNOG00000058956	0	0	0	0	0	0	0	0	0	0	0	0	0	0	0	0	0	0	0	0
AABR07004189.1	ENSRNOG00000056064	0	0	0	0	0	0	0	0	0	0	0	0	0	0	0	0	0	0	0	0
AABR07004190.1	ENSRNOG00000049257	0	0	0	0	0	0	0	0	0	0	0	0	0	0	0	0	0	0	0	0
RF00560.17	-	0	0	0	0	0	0	0	0	0	0	0	0	0	0	0	0	0	0	0	0
AABR07004227.1	ENSRNOG00000058019	0	0	0	0	0	0	0	0	0	0	0	0	0	0	0	0	0	0	0	0
AABR07004229.1	-	0	0	0	0	0	0	0	0	0	0	0	0	0	0	0	0	0	0	0	0
AABR07004241.2	ENSRNOG00000055864	0	0	0	0	0	0	0	0	0	0	0	0	0	0	0	0	0	0	0	0
AABR07004244.1	-	0	0	0	0	0	0	0	0	0	0	0	0	0	0	0	0	0	0	0	0
LOC102553828	-	0	0	0	0	0	0	0	0	0	0	0	0	0	0	0	0	0	0	0	0
AABR07004254.1	ENSRNOG00000053587	0	0	0	0	0	0	0	0	0	0	0	0	0	0	0	0	0	0	0	0
AABR07004258.1	-	0	0	0	0	0	0	0	0	0	0	0	0	0	0	0	0	0	0	0	0
AABR07004259.1	-	0	0	0	0	0	0	0	0	0	0	0	0	0	0	0	0	0	0	0	0
AABR07004263.1	-	0	0	0	0	0	0	0	0	0	0	0	0	0	0	0	0	0	0	0	0
AABR07004269.2	-	0	0	0	0	0	0	0	0	0	0	0	0	0	0	0	0	0	0	0	0
AABR07004269.1	-	0	0	0	0	0	0	0	0	0	0	0	0	0	0	0	0	0	0	0	0
RF00003.7	-	0	0	0	0	0	0	0	0	0	0	0	0	0	0	0	0	0	0	0	0
AABR07004292.1	-	0	0	0	0	0	0	0	0	0	0	0	0	0	0	0	0	0	0	0	0
AABR07004294.1	-	0	0	0	0	0	0	0	0	0	0	0	0	0	0	0	0	0	0	0	0
AABR07004297.1	-	0	0	0	0	0	0	0	0	0	0	0	0	0	0	0	0	0	0	0	0
AABR07004304.1	-	0	0	0	0	0	0	0	0	0	0	0	0	0	0	0	0	0	0	0	0
RF00100.15	-	0	0	0	0	0	0	0	0	0	0	0	0	0	0	0	0	0	0	0	0
RF00100.16	-	0	0	0	0	0	0	0	0	0	0	0	0	0	0	0	0	0	0	0	0
RF00003.8	-	0	0	0	0	0	0	0	0	0	0	0	0	0	0	0	0	0	0	0	0
Mir7a2	-	0	0	0	0	0	0	0	0	0	0	0	0	0	0	0	0	0	0	0	0
AC106909.1	-	0	0	0	0	0	0	0	0	0	0	0	0	0	0	0	0	0	0	0	0
RF00100.17	-	0	0	0	0	0	0	0	0	0	0	0	0	0	0	0	0	0	0	0	0
AABR07004397.2	ENSRNOG00000054325	0	0	0	0	0	0	0	0	0	0	0	0	0	0	0	0	0	0	0	0
Mir3597-3	-	0	0	0	0	0	0	0	0	0	0	0	0	0	0	0	0	0	0	0	0
AC096024.1	ENSRNOG00000015367	0	0	0	0	0	0	0	0	0	0	0	0	0	0	0	0	0	0	0	0
Mesp1	ENSRNOG00000014951	0	0	0	0	0	0	0	0	0	0	0	0	0	0	0	0	0	0	0	0
RF00001.10	-	0	0	0	0	0	0	0	0	0	0	0	0	0	0	0	0	0	0	0	0
Fuom	ENSRNOG00000018476	0	0	0	0	0	0	0	0	0	0	0	0	0	0	0	0	0	0	0	0
AC114460.2	ENSRNOG00000058477	0	0	0	0	0	0	0	0	0	0	0	0	0	0	0	0	0	0	0	0
AABR07004437.1	ENSRNOG00000060573	0	0	0	0	0	0	0	0	0	0	0	0	0	0	0	0	0	0	0	0
RF00405	-	0	0	0	0	0	0	0	0	0	0	0	0	0	0	0	0	0	0	0	0
RF00426	-	0	0	0	0	0	0	0	0	0	0	0	0	0	0	0	0	0	0	0	0
Scarna15	-	0	0	0	0	0	0	0	0	0	0	0	0	0	0	0	0	0	0	0	0
RF00407	-	0	0	0	0	0	0	0	0	0	0	0	0	0	0	0	0	0	0	0	0
RF00598	-	0	0	0	0	0	0	0	0	0	0	0	0	0	0	0	0	0	0	0	0
RF00026.39	-	0	0	0	0	0	0	0	0	0	0	0	0	0	0	0	0	0	0	0	0
RF00100.18	-	0	0	0	0	0	0	0	0	0	0	0	0	0	0	0	0	0	0	0	0
RF00398	-	0	0	0	0	0	0	0	0	0	0	0	0	0	0	0	0	0	0	0	0
RF00001.11	-	0	0	0	0	0	0	0	0	0	0	0	0	0	0	0	0	0	0	0	0
AABR07004481.1	-	0	0	0	0	0	0	0	0	0	0	0	0	0	0	0	0	0	0	0	0
AABR07004482.1	ENSRNOG00000054650	0	0	0	0	0	0	0	0	0	0	0	0	0	0	0	0	0	0	0	0
AABR07004482.2	ENSRNOG00000059905	0	0	0	0	0	0	0	0	0	0	0	0	0	0	0	0	0	0	0	0
RF00560.18	-	0	0	0	0	0	0	0	0	0	0	0	0	0	0	0	0	0	0	0	0
AABR07004495.1	ENSRNOG00000055810	0	0	0	0	0	0	0	0	0	0	0	0	0	0	0	0	0	0	0	0
RF00026.40	-	0	0	0	0	0	0	0	0	0	0	0	0	0	0	0	0	0	0	0	0
AABR07004497.1	-	0	0	0	0	0	0	0	0	0	0	0	0	0	0	0	0	0	0	0	0
AABR07004507.1	ENSRNOG00000047724	0	0	0	0	0	0	0	0	0	0	0	0	0	0	0	0	0	0	0	0
LOC100366231	ENSRNOG00000048244	0	0	0	0	0	0	0	0	0	0	0	0	0	0	0	0	0	0	0	0
LOC100911047	ENSRNOG00000047630	0	0	0	0	0	0	0	0	0	0	0	0	0	0	0	0	0	0	0	0
Xlr3a	ENSRNOG00000047110	0	0	0	0	0	0	0	0	0	0	0	0	0	0	0	0	0	0	0	0
LOC100911002	ENSRNOG00000050177	0	0	0	0	0	0	0	0	0	0	0	0	0	0	0	0	0	0	0	0
AABR07004511.1	ENSRNOG00000046157	0	0	0	0	0	0	0	0	0	0	0	0	0	0	0	0	0	0	0	0
RF00026.41	-	0	0	0	0	0	0	0	0	0	0	0	0	0	0	0	0	0	0	0	0
RF00026.42	-	0	0	0	0	0	0	0	0	0	0	0	0	0	0	0	0	0	0	0	0
AABR07004530.1	ENSRNOG00000056445	0	0	0	0	0	0	0	0	0	0	0	0	0	0	0	0	0	0	0	0
AABR07004539.1	ENSRNOG00000056733	0	0	0	0	0	0	0	0	0	0	0	0	0	0	0	0	0	0	0	0
RF00026.43	-	0	0	0	0	0	0	0	0	0	0	0	0	0	0	0	0	0	0	0	0
AABR07004549.1	ENSRNOG00000059330	0	0	0	0	0	0	0	0	0	0	0	0	0	0	0	0	0	0	0	0
AABR07004560.1	ENSRNOG00000046080	0	0	0	0	0	0	0	0	0	0	0	0	0	0	0	0	0	0	0	0
AABR07004572.1	ENSRNOG00000054930	0	0	0	0	0	0	0	0	0	0	0	0	0	0	0	0	0	0	0	0
RF00026.44	-	0	0	0	0	0	0	0	0	0	0	0	0	0	0	0	0	0	0	0	0
RF00026.45	-	0	0	0	0	0	0	0	0	0	0	0	0	0	0	0	0	0	0	0	0
Cyp2c7	ENSRNOG00000021405	0	0	0	0	0	0	0	0	0	0	0	0	0	0	0	0	0	0	0	0
RF00026.46	-	0	0	0	0	0	0	0	0	0	0	0	0	0	0	0	0	0	0	0	0
LOC100361547	ENSRNOG00000054181	0	0	0	0	0	0	0	0	0	0	0	0	0	0	0	0	0	0	0	0
LOC100911376	ENSRNOG00000029142	0	0	0	0	0	0	0	0	0	0	0	0	0	0	0	0	0	0	0	0
Olr227	ENSRNOG00000019594	0	0	0	0	0	0	0	0	0	0	0	0	0	0	0	0	0	0	0	0
Vom2r42	ENSRNOG00000043159	0	0	0	0	0	0	0	0	0	0	0	0	0	0	0	0	0	0	0	0
AC119691.1	ENSRNOG00000028804	0	0	0	0	0	0	0	0	0	0	0	0	0	0	0	0	0	0	0	0
Vom2r43	ENSRNOG00000013563	0	0	0	0	0	0	0	0	0	0	0	0	0	0	0	0	0	0	0	0
Olr12	ENSRNOG00000033009	0	0	0	0	0	0	0	0	0	0	0	0	0	0	0	0	0	0	0	0
Olr13	ENSRNOG00000032371	0	0	0	0	0	0	0	0	0	0	0	0	0	0	0	0	0	0	0	0
Olr14	ENSRNOG00000053877	0	0	0	0	0	0	0	0	0	0	0	0	0	0	0	0	0	0	0	0
LOC100910009	ENSRNOG00000054697	0	0	0	0	0	0	0	0	0	0	0	0	0	0	0	0	0	0	0	0
Olr17	ENSRNOG00000052842	0	0	0	0	0	0	0	0	0	0	0	0	0	0	0	0	0	0	0	0
AC126701.1	-	0	0	0	0	0	0	0	0	0	0	0	0	0	0	0	0	0	0	0	0
Olr294	ENSRNOG00000055974	0	0	0	0	0	0	0	0	0	0	0	0	0	0	0	0	0	0	0	0
Olr17.1	-	0	0	0	0	0	0	0	0	0	0	0	0	0	0	0	0	0	0	0	0
LOC100909966	ENSRNOG00000052361	0	0	0	0	0	0	0	0	0	0	0	0	0	0	0	0	0	0	0	0
LOC100910049	ENSRNOG00000050901	0	0	0	0	0	0	0	0	0	0	0	0	0	0	0	0	0	0	0	0
Olr16	ENSRNOG00000031741	0	0	0	0	0	0	0	0	0	0	0	0	0	0	0	0	0	0	0	0
AABR07004681.1	-	0	0	0	0	0	0	0	0	0	0	0	0	0	0	0	0	0	0	0	0
Olr19	ENSRNOG00000032077	0	0	0	0	0	0	0	0	0	0	0	0	0	0	0	0	0	0	0	0
Olr20	ENSRNOG00000045648	0	0	0	0	0	0	0	0	0	0	0	0	0	0	0	0	0	0	0	0
Olr23	ENSRNOG00000046392	0	0	0	0	0	0	0	0	0	0	0	0	0	0	0	0	0	0	0	0
Olr24	ENSRNOG00000050054	0	0	0	0	0	0	0	0	0	0	0	0	0	0	0	0	0	0	0	0
Olr25	ENSRNOG00000046609	0	0	0	0	0	0	0	0	0	0	0	0	0	0	0	0	0	0	0	0
Olr27	ENSRNOG00000050559	0	0	0	0	0	0	0	0	0	0	0	0	0	0	0	0	0	0	0	0
Olr29	ENSRNOG00000056144	0	0	0	0	0	0	0	0	0	0	0	0	0	0	0	0	0	0	0	0
Olr30	ENSRNOG00000029233	0	0	0	0	0	0	0	0	0	0	0	0	0	0	0	0	0	0	0	0
Olr32	ENSRNOG00000049938	0	0	0	0	0	0	0	0	0	0	0	0	0	0	0	0	0	0	0	0
Olr34	ENSRNOG00000030554	0	0	0	0	0	0	0	0	0	0	0	0	0	0	0	0	0	0	0	0
Vmn2r78	-	0	0	0	0	0	0	0	0	0	0	0	0	0	0	0	0	0	0	0	0
RF00100.19	-	0	0	0	0	0	0	0	0	0	0	0	0	0	0	0	0	0	0	0	0
Tyr	ENSRNOG00000016421	0	0	0	0	0	0	0	0	0	0	0	0	0	0	0	0	0	0	0	0
RF00066.8	-	0	0	0	0	0	0	0	0	0	0	0	0	0	0	0	0	0	0	0	0
RF00066.9	-	0	0	0	0	0	0	0	0	0	0	0	0	0	0	0	0	0	0	0	0
RF00066.10	-	0	0	0	0	0	0	0	0	0	0	0	0	0	0	0	0	0	0	0	0
AABR07004703.1	ENSRNOG00000051996	0	0	0	0	0	0	0	0	0	0	0	0	0	0	0	0	0	0	0	0
Grm5	ENSRNOG00000016429	0	0	0	0	0	0	0	0	0	0	0	0	0	0	0	0	0	0	0	0
RF00416.2	-	0	0	0	0	0	0	0	0	0	0	0	0	0	0	0	0	0	0	0	0
RF00560.19	-	0	0	0	0	0	0	0	0	0	0	0	0	0	0	0	0	0	0	0	0
AABR07004733.2	ENSRNOG00000058110	0	0	0	0	0	0	0	0	0	0	0	0	0	0	0	0	0	0	0	0
AABR07004733.1	ENSRNOG00000056844	0	0	0	0	0	0	0	0	0	0	0	0	0	0	0	0	0	0	0	0
AABR07004743.1	-	0	0	0	0	0	0	0	0	0	0	0	0	0	0	0	0	0	0	0	0
AABR07004746.3	-	0	0	0	0	0	0	0	0	0	0	0	0	0	0	0	0	0	0	0	0
Ccdc83	ENSRNOG00000052220	0	0	0	0	0	0	0	0	0	0	0	0	0	0	0	0	0	0	0	0
LOC100911776	ENSRNOG00000022766	0	0	0	0	0	0	0	0	0	0	0	0	0	0	0	0	0	0	0	0
AABR07004756.1	-	0	0	0	0	0	0	0	0	0	0	0	0	0	0	0	0	0	0	0	0
AABR07004761.1	ENSRNOG00000054312	0	0	0	0	0	0	0	0	0	0	0	0	0	0	0	0	0	0	0	0
AABR07004765.1	-	0	0	0	0	0	0	0	0	0	0	0	0	0	0	0	0	0	0	0	0
AABR07004776.1	ENSRNOG00000051568	0	0	0	0	0	0	0	0	0	0	0	0	0	0	0	0	0	0	0	0
AABR07004776.2	-	0	0	0	0	0	0	0	0	0	0	0	0	0	0	0	0	0	0	0	0
Sytl2.1	-	0	0	0	0	0	0	0	0	0	0	0	0	0	0	0	0	0	0	0	0
AABR07004783.1	ENSRNOG00000059114	0	0	0	0	0	0	0	0	0	0	0	0	0	0	0	0	0	0	0	0
RF00045.2	-	0	0	0	0	0	0	0	0	0	0	0	0	0	0	0	0	0	0	0	0
RF00156.2	-	0	0	0	0	0	0	0	0	0	0	0	0	0	0	0	0	0	0	0	0
AABR07004799.1	-	0	0	0	0	0	0	0	0	0	0	0	0	0	0	0	0	0	0	0	0
RF00560.20	-	0	0	0	0	0	0	0	0	0	0	0	0	0	0	0	0	0	0	0	0
RF00560.21	-	0	0	0	0	0	0	0	0	0	0	0	0	0	0	0	0	0	0	0	0
AABR07004812.1	-	0	0	0	0	0	0	0	0	0	0	0	0	0	0	0	0	0	0	0	0
AABR07004812.2	-	0	0	0	0	0	0	0	0	0	0	0	0	0	0	0	0	0	0	0	0
AABR07004823.1	ENSRNOG00000053655	0	0	0	0	0	0	0	0	0	0	0	0	0	0	0	0	0	0	0	0
AABR07004833.1	-	0	0	0	0	0	0	0	0	0	0	0	0	0	0	0	0	0	0	0	0
RF00026.47	-	0	0	0	0	0	0	0	0	0	0	0	0	0	0	0	0	0	0	0	0
Mir708	-	0	0	0	0	0	0	0	0	0	0	0	0	0	0	0	0	0	0	0	0
AABR07004852.1	-	0	0	0	0	0	0	0	0	0	0	0	0	0	0	0	0	0	0	0	0
RF00001.12	-	0	0	0	0	0	0	0	0	0	0	0	0	0	0	0	0	0	0	0	0
RF00026.48	-	0	0	0	0	0	0	0	0	0	0	0	0	0	0	0	0	0	0	0	0
AC133383.1	ENSRNOG00000060876	0	0	0	0	0	0	0	0	0	0	0	0	0	0	0	0	0	0	0	0
Gdpd4	ENSRNOG00000028470	0	0	0	0	0	0	0	0	0	0	0	0	0	0	0	0	0	0	0	0
RF00003.10	-	0	0	0	0	0	0	0	0	0	0	0	0	0	0	0	0	0	0	0	0
RF00560.22	-	0	0	0	0	0	0	0	0	0	0	0	0	0	0	0	0	0	0	0	0
RF00067	-	0	0	0	0	0	0	0	0	0	0	0	0	0	0	0	0	0	0	0	0
Mir326	-	0	0	0	0	0	0	0	0	0	0	0	0	0	0	0	0	0	0	0	0
Olr36	ENSRNOG00000018078	0	0	0	0	0	0	0	0	0	0	0	0	0	0	0	0	0	0	0	0
AABR07004876.2	ENSRNOG00000053276	0	0	0	0	0	0	0	0	0	0	0	0	0	0	0	0	0	0	0	0
RF00401.1	-	0	0	0	0	0	0	0	0	0	0	0	0	0	0	0	0	0	0	0	0
AC110837.1	-	0	0	0	0	0	0	0	0	0	0	0	0	0	0	0	0	0	0	0	0
RF00394	-	0	0	0	0	0	0	0	0	0	0	0	0	0	0	0	0	0	0	0	0
Mir3102	-	0	0	0	0	0	0	0	0	0	0	0	0	0	0	0	0	0	0	0	0
AABR07004888.1	ENSRNOG00000056725	0	0	0	0	0	0	0	0	0	0	0	0	0	0	0	0	0	0	0	0
AABR07004891.1	ENSRNOG00000033196	0	0	0	0	0	0	0	0	0	0	0	0	0	0	0	0	0	0	0	0
Mir139	-	0	0	0	0	0	0	0	0	0	0	0	0	0	0	0	0	0	0	0	0
AC122631.1	-	0	0	0	0	0	0	0	0	0	0	0	0	0	0	0	0	0	0	0	0
RF00001.13	-	0	0	0	0	0	0	0	0	0	0	0	0	0	0	0	0	0	0	0	0
Lrtomt	ENSRNOG00000023434	0	0	0	0	0	0	0	0	0	0	0	0	0	0	0	0	0	0	0	0
AABR07004912.1	-	0	0	0	0	0	0	0	0	0	0	0	0	0	0	0	0	0	0	0	0
Chrna10	ENSRNOG00000020293	0	0	0	0	0	0	0	0	0	0	0	0	0	0	0	0	0	0	0	0
AABR07004912.2	-	0	0	0	0	0	0	0	0	0	0	0	0	0	0	0	0	0	0	0	0
AABR07004914.1	-	0	0	0	0	0	0	0	0	0	0	0	0	0	0	0	0	0	0	0	0
AC098008.4	-	0	0	0	0	0	0	0	0	0	0	0	0	0	0	0	0	0	0	0	0
Olr39	ENSRNOG00000030042	0	0	0	0	0	0	0	0	0	0	0	0	0	0	0	0	0	0	0	0
Olr40	ENSRNOG00000018541	0	0	0	0	0	0	0	0	0	0	0	0	0	0	0	0	0	0	0	0
Olr41	ENSRNOG00000012071	0	0	0	0	0	0	0	0	0	0	0	0	0	0	0	0	0	0	0	0
AC098008.2	-	0	0	0	0	0	0	0	0	0	0	0	0	0	0	0	0	0	0	0	0
Olr43	ENSRNOG00000018514	0	0	0	0	0	0	0	0	0	0	0	0	0	0	0	0	0	0	0	0
Olr44	ENSRNOG00000018512	0	0	0	0	0	0	0	0	0	0	0	0	0	0	0	0	0	0	0	0
Olr45	ENSRNOG00000018508	0	0	0	0	0	0	0	0	0	0	0	0	0	0	0	0	0	0	0	0
Olr46	ENSRNOG00000018506	0	0	0	0	0	0	0	0	0	0	0	0	0	0	0	0	0	0	0	0
AC098008.1	ENSRNOG00000018503	0	0	0	0	0	0	0	0	0	0	0	0	0	0	0	0	0	0	0	0
Olr47	ENSRNOG00000018501	0	0	0	0	0	0	0	0	0	0	0	0	0	0	0	0	0	0	0	0
Olr48	ENSRNOG00000018497	0	0	0	0	0	0	0	0	0	0	0	0	0	0	0	0	0	0	0	0
LOC684171	ENSRNOG00000050377	0	0	0	0	0	0	0	0	0	0	0	0	0	0	0	0	0	0	0	0
LOC684179	ENSRNOG00000047148	0	0	0	0	0	0	0	0	0	0	0	0	0	0	0	0	0	0	0	0
LOC684208	ENSRNOG00000048369	0	0	0	0	0	0	0	0	0	0	0	0	0	0	0	0	0	0	0	0
Olr62	ENSRNOG00000054972	0	0	0	0	0	0	0	0	0	0	0	0	0	0	0	0	0	0	0	0
Olr61	ENSRNOG00000061614	0	0	0	0	0	0	0	0	0	0	0	0	0	0	0	0	0	0	0	0
Olr60	ENSRNOG00000050496	0	0	0	0	0	0	0	0	0	0	0	0	0	0	0	0	0	0	0	0
RF00560.23	-	0	0	0	0	0	0	0	0	0	0	0	0	0	0	0	0	0	0	0	0
Olr57	ENSRNOG00000015407	0	0	0	0	0	0	0	0	0	0	0	0	0	0	0	0	0	0	0	0
Olr56	ENSRNOG00000051464	0	0	0	0	0	0	0	0	0	0	0	0	0	0	0	0	0	0	0	0
AC096030.2	ENSRNOG00000052772	0	0	0	0	0	0	0	0	0	0	0	0	0	0	0	0	0	0	0	0
Olr53	ENSRNOG00000031110	0	0	0	0	0	0	0	0	0	0	0	0	0	0	0	0	0	0	0	0
LOC684170	ENSRNOG00000048866	0	0	0	0	0	0	0	0	0	0	0	0	0	0	0	0	0	0	0	0
LOC100912515	ENSRNOG00000015424	0	0	0	0	0	0	0	0	0	0	0	0	0	0	0	0	0	0	0	0
Olr50	ENSRNOG00000015432	0	0	0	0	0	0	0	0	0	0	0	0	0	0	0	0	0	0	0	0
Olr49	ENSRNOG00000015444	0	0	0	0	0	0	0	0	0	0	0	0	0	0	0	0	0	0	0	0
LOC684365	-	0	0	0	0	0	0	0	0	0	0	0	0	0	0	0	0	0	0	0	0
LOC684376	ENSRNOG00000047871	0	0	0	0	0	0	0	0	0	0	0	0	0	0	0	0	0	0	0	0
Olfr574	ENSRNOG00000048436	0	0	0	0	0	0	0	0	0	0	0	0	0	0	0	0	0	0	0	0
AC106947.2	-	0	0	0	0	0	0	0	0	0	0	0	0	0	0	0	0	0	0	0	0
Olr67	ENSRNOG00000034083	0	0	0	0	0	0	0	0	0	0	0	0	0	0	0	0	0	0	0	0
Olr68	ENSRNOG00000015649	0	0	0	0	0	0	0	0	0	0	0	0	0	0	0	0	0	0	0	0
Olr69	ENSRNOG00000015657	0	0	0	0	0	0	0	0	0	0	0	0	0	0	0	0	0	0	0	0
Olr70	ENSRNOG00000015673	0	0	0	0	0	0	0	0	0	0	0	0	0	0	0	0	0	0	0	0
Olr72	ENSRNOG00000047528	0	0	0	0	0	0	0	0	0	0	0	0	0	0	0	0	0	0	0	0
AC106947.1	-	0	0	0	0	0	0	0	0	0	0	0	0	0	0	0	0	0	0	0	0
Olr74	ENSRNOG00000015689	0	0	0	0	0	0	0	0	0	0	0	0	0	0	0	0	0	0	0	0
Olr75	ENSRNOG00000050328	0	0	0	0	0	0	0	0	0	0	0	0	0	0	0	0	0	0	0	0
Olr77	ENSRNOG00000045576	0	0	0	0	0	0	0	0	0	0	0	0	0	0	0	0	0	0	0	0
Olr78	ENSRNOG00000015760	0	0	0	0	0	0	0	0	0	0	0	0	0	0	0	0	0	0	0	0
Olr79	ENSRNOG00000015764	0	0	0	0	0	0	0	0	0	0	0	0	0	0	0	0	0	0	0	0
Olr80	ENSRNOG00000015769	0	0	0	0	0	0	0	0	0	0	0	0	0	0	0	0	0	0	0	0
Olr81	ENSRNOG00000048540	0	0	0	0	0	0	0	0	0	0	0	0	0	0	0	0	0	0	0	0
Olr82	ENSRNOG00000033200	0	0	0	0	0	0	0	0	0	0	0	0	0	0	0	0	0	0	0	0
Olr83	ENSRNOG00000050132	0	0	0	0	0	0	0	0	0	0	0	0	0	0	0	0	0	0	0	0
Olr84	ENSRNOG00000030275	0	0	0	0	0	0	0	0	0	0	0	0	0	0	0	0	0	0	0	0
Olr85	ENSRNOG00000015785	0	0	0	0	0	0	0	0	0	0	0	0	0	0	0	0	0	0	0	0
Olr86	ENSRNOG00000021332	0	0	0	0	0	0	0	0	0	0	0	0	0	0	0	0	0	0	0	0
Olr87	ENSRNOG00000021290	0	0	0	0	0	0	0	0	0	0	0	0	0	0	0	0	0	0	0	0
Olr88	ENSRNOG00000060826	0	0	0	0	0	0	0	0	0	0	0	0	0	0	0	0	0	0	0	0
Olr89	ENSRNOG00000050189	0	0	0	0	0	0	0	0	0	0	0	0	0	0	0	0	0	0	0	0
Olr91	ENSRNOG00000048810	0	0	0	0	0	0	0	0	0	0	0	0	0	0	0	0	0	0	0	0
Olr92	ENSRNOG00000015811	0	0	0	0	0	0	0	0	0	0	0	0	0	0	0	0	0	0	0	0
Olr93	ENSRNOG00000047377	0	0	0	0	0	0	0	0	0	0	0	0	0	0	0	0	0	0	0	0
Olr94	ENSRNOG00000036811	0	0	0	0	0	0	0	0	0	0	0	0	0	0	0	0	0	0	0	0
Olr95	ENSRNOG00000045808	0	0	0	0	0	0	0	0	0	0	0	0	0	0	0	0	0	0	0	0
Olr96	ENSRNOG00000015832	0	0	0	0	0	0	0	0	0	0	0	0	0	0	0	0	0	0	0	0
Olr97	ENSRNOG00000011001	0	0	0	0	0	0	0	0	0	0	0	0	0	0	0	0	0	0	0	0
Olr98	ENSRNOG00000033060	0	0	0	0	0	0	0	0	0	0	0	0	0	0	0	0	0	0	0	0
AC129004.1	ENSRNOG00000054543	0	0	0	0	0	0	0	0	0	0	0	0	0	0	0	0	0	0	0	0
Olr101	ENSRNOG00000061381	0	0	0	0	0	0	0	0	0	0	0	0	0	0	0	0	0	0	0	0
Olr103	ENSRNOG00000045842	0	0	0	0	0	0	0	0	0	0	0	0	0	0	0	0	0	0	0	0
Olr104	ENSRNOG00000015876	0	0	0	0	0	0	0	0	0	0	0	0	0	0	0	0	0	0	0	0
Olr105	ENSRNOG00000015885	0	0	0	0	0	0	0	0	0	0	0	0	0	0	0	0	0	0	0	0
Olr106	ENSRNOG00000015893	0	0	0	0	0	0	0	0	0	0	0	0	0	0	0	0	0	0	0	0
Olr107	ENSRNOG00000015901	0	0	0	0	0	0	0	0	0	0	0	0	0	0	0	0	0	0	0	0
Olr108	ENSRNOG00000015909	0	0	0	0	0	0	0	0	0	0	0	0	0	0	0	0	0	0	0	0
Olr109	ENSRNOG00000015919	0	0	0	0	0	0	0	0	0	0	0	0	0	0	0	0	0	0	0	0
RF00410.2	-	0	0	0	0	0	0	0	0	0	0	0	0	0	0	0	0	0	0	0	0
Olr110	ENSRNOG00000015924	0	0	0	0	0	0	0	0	0	0	0	0	0	0	0	0	0	0	0	0
Olr113	ENSRNOG00000015940	0	0	0	0	0	0	0	0	0	0	0	0	0	0	0	0	0	0	0	0
Olr114	ENSRNOG00000048293	0	0	0	0	0	0	0	0	0	0	0	0	0	0	0	0	0	0	0	0
Olr115	ENSRNOG00000046188	0	0	0	0	0	0	0	0	0	0	0	0	0	0	0	0	0	0	0	0
AC107531.2	-	0	0	0	0	0	0	0	0	0	0	0	0	0	0	0	0	0	0	0	0
Olr119	ENSRNOG00000033350	0	0	0	0	0	0	0	0	0	0	0	0	0	0	0	0	0	0	0	0
Olr120	ENSRNOG00000049485	0	0	0	0	0	0	0	0	0	0	0	0	0	0	0	0	0	0	0	0
Olr121	ENSRNOG00000048603	0	0	0	0	0	0	0	0	0	0	0	0	0	0	0	0	0	0	0	0
Olr122	ENSRNOG00000029978	0	0	0	0	0	0	0	0	0	0	0	0	0	0	0	0	0	0	0	0
AC107531.1	ENSRNOG00000032984	0	0	0	0	0	0	0	0	0	0	0	0	0	0	0	0	0	0	0	0
Olr124	ENSRNOG00000016018	0	0	0	0	0	0	0	0	0	0	0	0	0	0	0	0	0	0	0	0
Olr125	ENSRNOG00000016027	0	0	0	0	0	0	0	0	0	0	0	0	0	0	0	0	0	0	0	0
Olr126	ENSRNOG00000029612	0	0	0	0	0	0	0	0	0	0	0	0	0	0	0	0	0	0	0	0
Olr127	ENSRNOG00000034039	0	0	0	0	0	0	0	0	0	0	0	0	0	0	0	0	0	0	0	0
LOC103694854	ENSRNOG00000016052	0	0	0	0	0	0	0	0	0	0	0	0	0	0	0	0	0	0	0	0
Hbg1	ENSRNOG00000030879	0	0	0	0	0	0	0	0	0	0	0	0	0	0	0	0	0	0	0	0
Hbe2	ENSRNOG00000030784	0	0	0	0	0	0	0	0	0	0	0	0	0	0	0	0	0	0	0	0
Olr129	ENSRNOG00000025163	0	0	0	0	0	0	0	0	0	0	0	0	0	0	0	0	0	0	0	0
Olr130	ENSRNOG00000050164	0	0	0	0	0	0	0	0	0	0	0	0	0	0	0	0	0	0	0	0
Olr131	ENSRNOG00000048465	0	0	0	0	0	0	0	0	0	0	0	0	0	0	0	0	0	0	0	0
Olr132	ENSRNOG00000029051	0	0	0	0	0	0	0	0	0	0	0	0	0	0	0	0	0	0	0	0
AC113925.1	-	0	0	0	0	0	0	0	0	0	0	0	0	0	0	0	0	0	0	0	0
Olr135	ENSRNOG00000043392	0	0	0	0	0	0	0	0	0	0	0	0	0	0	0	0	0	0	0	0
Olr136	ENSRNOG00000024877	0	0	0	0	0	0	0	0	0	0	0	0	0	0	0	0	0	0	0	0
LOC499219	ENSRNOG00000024789	0	0	0	0	0	0	0	0	0	0	0	0	0	0	0	0	0	0	0	0
Olr137	ENSRNOG00000049544	0	0	0	0	0	0	0	0	0	0	0	0	0	0	0	0	0	0	0	0
AC106505.1	-	0	0	0	0	0	0	0	0	0	0	0	0	0	0	0	0	0	0	0	0
Olr139	ENSRNOG00000048713	0	0	0	0	0	0	0	0	0	0	0	0	0	0	0	0	0	0	0	0
Olr140	ENSRNOG00000049204	0	0	0	0	0	0	0	0	0	0	0	0	0	0	0	0	0	0	0	0
Olr141	ENSRNOG00000016946	0	0	0	0	0	0	0	0	0	0	0	0	0	0	0	0	0	0	0	0
Olr142	ENSRNOG00000016954	0	0	0	0	0	0	0	0	0	0	0	0	0	0	0	0	0	0	0	0
Olr143	ENSRNOG00000016964	0	0	0	0	0	0	0	0	0	0	0	0	0	0	0	0	0	0	0	0
Olr144	ENSRNOG00000016979	0	0	0	0	0	0	0	0	0	0	0	0	0	0	0	0	0	0	0	0
Olr145	ENSRNOG00000048582	0	0	0	0	0	0	0	0	0	0	0	0	0	0	0	0	0	0	0	0
AC105631.1	-	0	0	0	0	0	0	0	0	0	0	0	0	0	0	0	0	0	0	0	0
Olr148	ENSRNOG00000016993	0	0	0	0	0	0	0	0	0	0	0	0	0	0	0	0	0	0	0	0
RGD1562433	ENSRNOG00000036807	0	0	0	0	0	0	0	0	0	0	0	0	0	0	0	0	0	0	0	0
Ubqln3	ENSRNOG00000023833	0	0	0	0	0	0	0	0	0	0	0	0	0	0	0	0	0	0	0	0
Ubqlnl	ENSRNOG00000017016	0	0	0	0	0	0	0	0	0	0	0	0	0	0	0	0	0	0	0	0
RGD1310717	ENSRNOG00000017039	0	0	0	0	0	0	0	0	0	0	0	0	0	0	0	0	0	0	0	0
Olr149	ENSRNOG00000017138	0	0	0	0	0	0	0	0	0	0	0	0	0	0	0	0	0	0	0	0
Olr150	ENSRNOG00000017143	0	0	0	0	0	0	0	0	0	0	0	0	0	0	0	0	0	0	0	0
Olr156	ENSRNOG00000047479	0	0	0	0	0	0	0	0	0	0	0	0	0	0	0	0	0	0	0	0
Olr158	ENSRNOG00000050668	0	0	0	0	0	0	0	0	0	0	0	0	0	0	0	0	0	0	0	0
Olr160	ENSRNOG00000049190	0	0	0	0	0	0	0	0	0	0	0	0	0	0	0	0	0	0	0	0
Olr161	ENSRNOG00000047359	0	0	0	0	0	0	0	0	0	0	0	0	0	0	0	0	0	0	0	0
Olr162	ENSRNOG00000047589	0	0	0	0	0	0	0	0	0	0	0	0	0	0	0	0	0	0	0	0
Olr163	ENSRNOG00000046945	0	0	0	0	0	0	0	0	0	0	0	0	0	0	0	0	0	0	0	0
LOC100910107	ENSRNOG00000043303	0	0	0	0	0	0	0	0	0	0	0	0	0	0	0	0	0	0	0	0
Olr164	ENSRNOG00000046718	0	0	0	0	0	0	0	0	0	0	0	0	0	0	0	0	0	0	0	0
Olr165	ENSRNOG00000048219	0	0	0	0	0	0	0	0	0	0	0	0	0	0	0	0	0	0	0	0
Olr167	ENSRNOG00000049739	0	0	0	0	0	0	0	0	0	0	0	0	0	0	0	0	0	0	0	0
RF00015.3	-	0	0	0	0	0	0	0	0	0	0	0	0	0	0	0	0	0	0	0	0
Olr179	ENSRNOG00000048628	0	0	0	0	0	0	0	0	0	0	0	0	0	0	0	0	0	0	0	0
Olr180	ENSRNOG00000033813	0	0	0	0	0	0	0	0	0	0	0	0	0	0	0	0	0	0	0	0
Olr181	ENSRNOG00000050959	0	0	0	0	0	0	0	0	0	0	0	0	0	0	0	0	0	0	0	0
Olr183	ENSRNOG00000027423	0	0	0	0	0	0	0	0	0	0	0	0	0	0	0	0	0	0	0	0
Olr184	ENSRNOG00000017341	0	0	0	0	0	0	0	0	0	0	0	0	0	0	0	0	0	0	0	0
Olr185	ENSRNOG00000017344	0	0	0	0	0	0	0	0	0	0	0	0	0	0	0	0	0	0	0	0
Olr186	ENSRNOG00000049981	0	0	0	0	0	0	0	0	0	0	0	0	0	0	0	0	0	0	0	0
Olr188	ENSRNOG00000017351	0	0	0	0	0	0	0	0	0	0	0	0	0	0	0	0	0	0	0	0
Olr189	ENSRNOG00000049717	0	0	0	0	0	0	0	0	0	0	0	0	0	0	0	0	0	0	0	0
Olr190	ENSRNOG00000017357	0	0	0	0	0	0	0	0	0	0	0	0	0	0	0	0	0	0	0	0
AC107331.1	ENSRNOG00000017362	0	0	0	0	0	0	0	0	0	0	0	0	0	0	0	0	0	0	0	0
Olr193	ENSRNOG00000017366	0	0	0	0	0	0	0	0	0	0	0	0	0	0	0	0	0	0	0	0
Olr194	ENSRNOG00000046579	0	0	0	0	0	0	0	0	0	0	0	0	0	0	0	0	0	0	0	0
Olr196	ENSRNOG00000060953	0	0	0	0	0	0	0	0	0	0	0	0	0	0	0	0	0	0	0	0
Olr197	ENSRNOG00000017379	0	0	0	0	0	0	0	0	0	0	0	0	0	0	0	0	0	0	0	0
Olr198	ENSRNOG00000049227	0	0	0	0	0	0	0	0	0	0	0	0	0	0	0	0	0	0	0	0
Olr199	ENSRNOG00000029755	0	0	0	0	0	0	0	0	0	0	0	0	0	0	0	0	0	0	0	0
Olr200	ENSRNOG00000048852	0	0	0	0	0	0	0	0	0	0	0	0	0	0	0	0	0	0	0	0
Olr201	ENSRNOG00000017387	0	0	0	0	0	0	0	0	0	0	0	0	0	0	0	0	0	0	0	0
Olr202	ENSRNOG00000025819	0	0	0	0	0	0	0	0	0	0	0	0	0	0	0	0	0	0	0	0
LOC686660	ENSRNOG00000049480	0	0	0	0	0	0	0	0	0	0	0	0	0	0	0	0	0	0	0	0
Cnga4	ENSRNOG00000017609	0	0	0	0	0	0	0	0	0	0	0	0	0	0	0	0	0	0	0	0
LOC100911839	ENSRNOG00000046061	0	0	0	0	0	0	0	0	0	0	0	0	0	0	0	0	0	0	0	0
Olr208	ENSRNOG00000045631	0	0	0	0	0	0	0	0	0	0	0	0	0	0	0	0	0	0	0	0
Olr209	ENSRNOG00000045692	0	0	0	0	0	0	0	0	0	0	0	0	0	0	0	0	0	0	0	0
Olr210	ENSRNOG00000029365	0	0	0	0	0	0	0	0	0	0	0	0	0	0	0	0	0	0	0	0
Olr211	ENSRNOG00000048223	0	0	0	0	0	0	0	0	0	0	0	0	0	0	0	0	0	0	0	0
Olr213	ENSRNOG00000048519	0	0	0	0	0	0	0	0	0	0	0	0	0	0	0	0	0	0	0	0
Olr214	ENSRNOG00000050279	0	0	0	0	0	0	0	0	0	0	0	0	0	0	0	0	0	0	0	0
Olr215	ENSRNOG00000050698	0	0	0	0	0	0	0	0	0	0	0	0	0	0	0	0	0	0	0	0
AABR07071959.1	-	0	0	0	0	0	0	0	0	0	0	0	0	0	0	0	0	0	0	0	0
Olr217	ENSRNOG00000050569	0	0	0	0	0	0	0	0	0	0	0	0	0	0	0	0	0	0	0	0
Olr218	ENSRNOG00000048022	0	0	0	0	0	0	0	0	0	0	0	0	0	0	0	0	0	0	0	0
Olr221	ENSRNOG00000048930	0	0	0	0	0	0	0	0	0	0	0	0	0	0	0	0	0	0	0	0
Olr222	ENSRNOG00000019581	0	0	0	0	0	0	0	0	0	0	0	0	0	0	0	0	0	0	0	0
Olr223	ENSRNOG00000019583	0	0	0	0	0	0	0	0	0	0	0	0	0	0	0	0	0	0	0	0
Olr224	ENSRNOG00000029766	0	0	0	0	0	0	0	0	0	0	0	0	0	0	0	0	0	0	0	0
Olr226	ENSRNOG00000061860	0	0	0	0	0	0	0	0	0	0	0	0	0	0	0	0	0	0	0	0
LOC100912097	ENSRNOG00000049285	0	0	0	0	0	0	0	0	0	0	0	0	0	0	0	0	0	0	0	0
Olr229	ENSRNOG00000047136	0	0	0	0	0	0	0	0	0	0	0	0	0	0	0	0	0	0	0	0
Olr230	ENSRNOG00000019599	0	0	0	0	0	0	0	0	0	0	0	0	0	0	0	0	0	0	0	0
Olr231	ENSRNOG00000019600	0	0	0	0	0	0	0	0	0	0	0	0	0	0	0	0	0	0	0	0
Olr232	ENSRNOG00000049748	0	0	0	0	0	0	0	0	0	0	0	0	0	0	0	0	0	0	0	0
Olr233	ENSRNOG00000046869	0	0	0	0	0	0	0	0	0	0	0	0	0	0	0	0	0	0	0	0
Olr234	ENSRNOG00000033512	0	0	0	0	0	0	0	0	0	0	0	0	0	0	0	0	0	0	0	0
Nlrp14	ENSRNOG00000023847	0	0	0	0	0	0	0	0	0	0	0	0	0	0	0	0	0	0	0	0
AABR07004945.1	-	0	0	0	0	0	0	0	0	0	0	0	0	0	0	0	0	0	0	0	0
AABR07004947.1	ENSRNOG00000059184	0	0	0	0	0	0	0	0	0	0	0	0	0	0	0	0	0	0	0	0
AABR07004949.1	-	0	0	0	0	0	0	0	0	0	0	0	0	0	0	0	0	0	0	0	0
Ovch2	ENSRNOG00000019794	0	0	0	0	0	0	0	0	0	0	0	0	0	0	0	0	0	0	0	0
Olr235	ENSRNOG00000050756	0	0	0	0	0	0	0	0	0	0	0	0	0	0	0	0	0	0	0	0
Olr237	ENSRNOG00000046456	0	0	0	0	0	0	0	0	0	0	0	0	0	0	0	0	0	0	0	0
Olr239	ENSRNOG00000030863	0	0	0	0	0	0	0	0	0	0	0	0	0	0	0	0	0	0	0	0
Olr240	ENSRNOG00000030648	0	0	0	0	0	0	0	0	0	0	0	0	0	0	0	0	0	0	0	0
Olr241	ENSRNOG00000049483	0	0	0	0	0	0	0	0	0	0	0	0	0	0	0	0	0	0	0	0
Olr242	ENSRNOG00000050447	0	0	0	0	0	0	0	0	0	0	0	0	0	0	0	0	0	0	0	0
Olr244	ENSRNOG00000045879	0	0	0	0	0	0	0	0	0	0	0	0	0	0	0	0	0	0	0	0
Olr245	ENSRNOG00000030215	0	0	0	0	0	0	0	0	0	0	0	0	0	0	0	0	0	0	0	0
Olr246	ENSRNOG00000050375	0	0	0	0	0	0	0	0	0	0	0	0	0	0	0	0	0	0	0	0
Olr247	ENSRNOG00000048525	0	0	0	0	0	0	0	0	0	0	0	0	0	0	0	0	0	0	0	0
RGD1562400	ENSRNOG00000046628	0	0	0	0	0	0	0	0	0	0	0	0	0	0	0	0	0	0	0	0
Olr250	ENSRNOG00000028802	0	0	0	0	0	0	0	0	0	0	0	0	0	0	0	0	0	0	0	0
Olr251	ENSRNOG00000050593	0	0	0	0	0	0	0	0	0	0	0	0	0	0	0	0	0	0	0	0
Olr252	ENSRNOG00000036787	0	0	0	0	0	0	0	0	0	0	0	0	0	0	0	0	0	0	0	0
LOC103690410	ENSRNOG00000051586	0	0	0	0	0	0	0	0	0	0	0	0	0	0	0	0	0	0	0	0
Olr255	ENSRNOG00000051414	0	0	0	0	0	0	0	0	0	0	0	0	0	0	0	0	0	0	0	0
AC127217.1	-	0	0	0	0	0	0	0	0	0	0	0	0	0	0	0	0	0	0	0	0
Olr257	ENSRNOG00000051603	0	0	0	0	0	0	0	0	0	0	0	0	0	0	0	0	0	0	0	0
Olr259	ENSRNOG00000009791	0	0	0	0	0	0	0	0	0	0	0	0	0	0	0	0	0	0	0	0
Olr260	ENSRNOG00000047602	0	0	0	0	0	0	0	0	0	0	0	0	0	0	0	0	0	0	0	0
Olr262	ENSRNOG00000009748	0	0	0	0	0	0	0	0	0	0	0	0	0	0	0	0	0	0	0	0
Olr263	ENSRNOG00000047215	0	0	0	0	0	0	0	0	0	0	0	0	0	0	0	0	0	0	0	0
AC127217.2	-	0	0	0	0	0	0	0	0	0	0	0	0	0	0	0	0	0	0	0	0
Olr264	ENSRNOG00000054146	0	0	0	0	0	0	0	0	0	0	0	0	0	0	0	0	0	0	0	0
AC118350.1	-	0	0	0	0	0	0	0	0	0	0	0	0	0	0	0	0	0	0	0	0
Olr267	ENSRNOG00000049197	0	0	0	0	0	0	0	0	0	0	0	0	0	0	0	0	0	0	0	0
Olr268	ENSRNOG00000053711	0	0	0	0	0	0	0	0	0	0	0	0	0	0	0	0	0	0	0	0
Olr270	ENSRNOG00000060915	0	0	0	0	0	0	0	0	0	0	0	0	0	0	0	0	0	0	0	0
Olr271	ENSRNOG00000055938	0	0	0	0	0	0	0	0	0	0	0	0	0	0	0	0	0	0	0	0
Olr272	ENSRNOG00000059313	0	0	0	0	0	0	0	0	0	0	0	0	0	0	0	0	0	0	0	0
AABR07004960.1	ENSRNOG00000053648	0	0	0	0	0	0	0	0	0	0	0	0	0	0	0	0	0	0	0	0
LOC687082	ENSRNOG00000059893	0	0	0	0	0	0	0	0	0	0	0	0	0	0	0	0	0	0	0	0
Olr1875	ENSRNOG00000021727	0	0	0	0	0	0	0	0	0	0	0	0	0	0	0	0	0	0	0	0
Olr276	ENSRNOG00000055310	0	0	0	0	0	0	0	0	0	0	0	0	0	0	0	0	0	0	0	0
AABR07004966.1	ENSRNOG00000034061	0	0	0	0	0	0	0	0	0	0	0	0	0	0	0	0	0	0	0	0
Olr278	ENSRNOG00000046162	0	0	0	0	0	0	0	0	0	0	0	0	0	0	0	0	0	0	0	0
AABR07004971.1	-	0	0	0	0	0	0	0	0	0	0	0	0	0	0	0	0	0	0	0	0
AABR07004975.1	ENSRNOG00000047847	0	0	0	0	0	0	0	0	0	0	0	0	0	0	0	0	0	0	0	0
LOC687119	ENSRNOG00000049778	0	0	0	0	0	0	0	0	0	0	0	0	0	0	0	0	0	0	0	0
Olr279	-	0	0	0	0	0	0	0	0	0	0	0	0	0	0	0	0	0	0	0	0
LOC100912408	ENSRNOG00000047813	0	0	0	0	0	0	0	0	0	0	0	0	0	0	0	0	0	0	0	0
RF00100.20	-	0	0	0	0	0	0	0	0	0	0	0	0	0	0	0	0	0	0	0	0
Olr203	ENSRNOG00000045907	0	0	0	0	0	0	0	0	0	0	0	0	0	0	0	0	0	0	0	0
Olr285	ENSRNOG00000032092	0	0	0	0	0	0	0	0	0	0	0	0	0	0	0	0	0	0	0	0
Olr283	ENSRNOG00000030782	0	0	0	0	0	0	0	0	0	0	0	0	0	0	0	0	0	0	0	0
Olr282	ENSRNOG00000047675	0	0	0	0	0	0	0	0	0	0	0	0	0	0	0	0	0	0	0	0
Olr281	ENSRNOG00000049832	0	0	0	0	0	0	0	0	0	0	0	0	0	0	0	0	0	0	0	0
Tub	ENSRNOG00000046566	0	0	0	0	0	0	0	0	0	0	0	0	0	0	0	0	0	0	0	0
AABR07004996.1	-	0	0	0	0	0	0	0	0	0	0	0	0	0	0	0	0	0	0	0	0
AABR07005004.1	-	0	0	0	0	0	0	0	0	0	0	0	0	0	0	0	0	0	0	0	0
RF00334	-	0	0	0	0	0	0	0	0	0	0	0	0	0	0	0	0	0	0	0	0
AABR07005004.2	-	0	0	0	0	0	0	0	0	0	0	0	0	0	0	0	0	0	0	0	0
RF00334.1	-	0	0	0	0	0	0	0	0	0	0	0	0	0	0	0	0	0	0	0	0
RF00026.49	-	0	0	0	0	0	0	0	0	0	0	0	0	0	0	0	0	0	0	0	0
AABR07005028.2	-	0	0	0	0	0	0	0	0	0	0	0	0	0	0	0	0	0	0	0	0
AABR07005028.1	-	0	0	0	0	0	0	0	0	0	0	0	0	0	0	0	0	0	0	0	0
AABR07005031.3	ENSRNOG00000060840	0	0	0	0	0	0	0	0	0	0	0	0	0	0	0	0	0	0	0	0
AABR07005031.2	-	0	0	0	0	0	0	0	0	0	0	0	0	0	0	0	0	0	0	0	0
RF00026.50	-	0	0	0	0	0	0	0	0	0	0	0	0	0	0	0	0	0	0	0	0
RF00560.24	-	0	0	0	0	0	0	0	0	0	0	0	0	0	0	0	0	0	0	0	0
AABR07005040.2	-	0	0	0	0	0	0	0	0	0	0	0	0	0	0	0	0	0	0	0	0
RF00001.14	-	0	0	0	0	0	0	0	0	0	0	0	0	0	0	0	0	0	0	0	0
RF00066.11	-	0	0	0	0	0	0	0	0	0	0	0	0	0	0	0	0	0	0	0	0
RF00026.51	-	0	0	0	0	0	0	0	0	0	0	0	0	0	0	0	0	0	0	0	0
Pth	ENSRNOG00000014318	0	0	0	0	0	0	0	0	0	0	0	0	0	0	0	0	0	0	0	0
AABR07071968.1	ENSRNOG00000033924	0	0	0	0	0	0	0	0	0	0	0	0	0	0	0	0	0	0	0	0
AABR07005416.1	-	0	0	0	0	0	0	0	0	0	0	0	0	0	0	0	0	0	0	0	0
Ssty1	ENSRNOG00000048649	0	0	0	0	0	0	0	0	0	0	0	0	0	0	0	0	0	0	0	0
AABR07005447.1	-	0	0	0	0	0	0	0	0	0	0	0	0	0	0	0	0	0	0	0	0
AABR07005506.1	ENSRNOG00000025122	0	0	0	0	0	0	0	0	0	0	0	0	0	0	0	0	0	0	0	0
LOC691427.1	-	0	0	0	0	0	0	0	0	0	0	0	0	0	0	0	0	0	0	0	0
RF00560.25	-	0	0	0	0	0	0	0	0	0	0	0	0	0	0	0	0	0	0	0	0
RF00100.21	-	0	0	0	0	0	0	0	0	0	0	0	0	0	0	0	0	0	0	0	0
RF00016	-	0	0	0	0	0	0	0	0	0	0	0	0	0	0	0	0	0	0	0	0
RF00026.52	-	0	0	0	0	0	0	0	0	0	0	0	0	0	0	0	0	0	0	0	0
RF00560.26	-	0	0	0	0	0	0	0	0	0	0	0	0	0	0	0	0	0	0	0	0
AABR07005563.1	-	0	0	0	0	0	0	0	0	0	0	0	0	0	0	0	0	0	0	0	0
AABR07005564.1	-	0	0	0	0	0	0	0	0	0	0	0	0	0	0	0	0	0	0	0	0
AABR07005565.1	-	0	0	0	0	0	0	0	0	0	0	0	0	0	0	0	0	0	0	0	0
AABR07005569.1	ENSRNOG00000057326	0	0	0	0	0	0	0	0	0	0	0	0	0	0	0	0	0	0	0	0
AABR07005573.1	ENSRNOG00000057531	0	0	0	0	0	0	0	0	0	0	0	0	0	0	0	0	0	0	0	0
RF00399.1	-	0	0	0	0	0	0	0	0	0	0	0	0	0	0	0	0	0	0	0	0
RF00405.1	-	0	0	0	0	0	0	0	0	0	0	0	0	0	0	0	0	0	0	0	0
Gpr139	ENSRNOG00000023863	0	0	0	0	0	0	0	0	0	0	0	0	0	0	0	0	0	0	0	0
RF00560.27	-	0	0	0	0	0	0	0	0	0	0	0	0	0	0	0	0	0	0	0	0
RF00009.4	-	0	0	0	0	0	0	0	0	0	0	0	0	0	0	0	0	0	0	0	0
RF00026.53	-	0	0	0	0	0	0	0	0	0	0	0	0	0	0	0	0	0	0	0	0
AABR07005596.1	ENSRNOG00000059503	0	0	0	0	0	0	0	0	0	0	0	0	0	0	0	0	0	0	0	0
AABR07005597.1	ENSRNOG00000050426	0	0	0	0	0	0	0	0	0	0	0	0	0	0	0	0	0	0	0	0
AABR07005632.1	ENSRNOG00000036743	0	0	0	0	0	0	0	0	0	0	0	0	0	0	0	0	0	0	0	0
RF00412.1	-	0	0	0	0	0	0	0	0	0	0	0	0	0	0	0	0	0	0	0	0
RF00554	-	0	0	0	0	0	0	0	0	0	0	0	0	0	0	0	0	0	0	0	0
RF00026.54	-	0	0	0	0	0	0	0	0	0	0	0	0	0	0	0	0	0	0	0	0
RF00001.15	-	0	0	0	0	0	0	0	0	0	0	0	0	0	0	0	0	0	0	0	0
Ern2	ENSRNOG00000018974	0	0	0	0	0	0	0	0	0	0	0	0	0	0	0	0	0	0	0	0
Cacng3	ENSRNOG00000012362	0	0	0	0	0	0	0	0	0	0	0	0	0	0	0	0	0	0	0	0
RF00026.55	-	0	0	0	0	0	0	0	0	0	0	0	0	0	0	0	0	0	0	0	0
AABR07005664.1	-	0	0	0	0	0	0	0	0	0	0	0	0	0	0	0	0	0	0	0	0
AABR07005667.1	ENSRNOG00000024217	0	0	0	0	0	0	0	0	0	0	0	0	0	0	0	0	0	0	0	0
AC123018.1	ENSRNOG00000042147	0	0	0	0	0	0	0	0	0	0	0	0	0	0	0	0	0	0	0	0
RF00560.28	-	0	0	0	0	0	0	0	0	0	0	0	0	0	0	0	0	0	0	0	0
RF00415	-	0	0	0	0	0	0	0	0	0	0	0	0	0	0	0	0	0	0	0	0
RF00004.2	-	0	0	0	0	0	0	0	0	0	0	0	0	0	0	0	0	0	0	0	0
RF00108.9	-	0	0	0	0	0	0	0	0	0	0	0	0	0	0	0	0	0	0	0	0
RF00108.10	-	0	0	0	0	0	0	0	0	0	0	0	0	0	0	0	0	0	0	0	0
RF00108.11	-	0	0	0	0	0	0	0	0	0	0	0	0	0	0	0	0	0	0	0	0
RF00108.12	-	0	0	0	0	0	0	0	0	0	0	0	0	0	0	0	0	0	0	0	0
RF00108.13	-	0	0	0	0	0	0	0	0	0	0	0	0	0	0	0	0	0	0	0	0
RF00108.14	-	0	0	0	0	0	0	0	0	0	0	0	0	0	0	0	0	0	0	0	0
RF00108.15	-	0	0	0	0	0	0	0	0	0	0	0	0	0	0	0	0	0	0	0	0
RF00108.16	-	0	0	0	0	0	0	0	0	0	0	0	0	0	0	0	0	0	0	0	0
RF00108.17	-	0	0	0	0	0	0	0	0	0	0	0	0	0	0	0	0	0	0	0	0
RF00108.18	-	0	0	0	0	0	0	0	0	0	0	0	0	0	0	0	0	0	0	0	0
RF00108.19	-	0	0	0	0	0	0	0	0	0	0	0	0	0	0	0	0	0	0	0	0
RF00108.20	-	0	0	0	0	0	0	0	0	0	0	0	0	0	0	0	0	0	0	0	0
RF00108.21	-	0	0	0	0	0	0	0	0	0	0	0	0	0	0	0	0	0	0	0	0
RF00108.22	-	0	0	0	0	0	0	0	0	0	0	0	0	0	0	0	0	0	0	0	0
RF00108.23	-	0	0	0	0	0	0	0	0	0	0	0	0	0	0	0	0	0	0	0	0
RF00108.24	-	0	0	0	0	0	0	0	0	0	0	0	0	0	0	0	0	0	0	0	0
RF00108.25	-	0	0	0	0	0	0	0	0	0	0	0	0	0	0	0	0	0	0	0	0
RF00108.26	-	0	0	0	0	0	0	0	0	0	0	0	0	0	0	0	0	0	0	0	0
RF00570	-	0	0	0	0	0	0	0	0	0	0	0	0	0	0	0	0	0	0	0	0
RF00108.27	-	0	0	0	0	0	0	0	0	0	0	0	0	0	0	0	0	0	0	0	0
RF00108.28	-	0	0	0	0	0	0	0	0	0	0	0	0	0	0	0	0	0	0	0	0
RF00108.29	-	0	0	0	0	0	0	0	0	0	0	0	0	0	0	0	0	0	0	0	0
RF00108.30	-	0	0	0	0	0	0	0	0	0	0	0	0	0	0	0	0	0	0	0	0
RF00108.31	-	0	0	0	0	0	0	0	0	0	0	0	0	0	0	0	0	0	0	0	0
RF00108.32	-	0	0	0	0	0	0	0	0	0	0	0	0	0	0	0	0	0	0	0	0
RF00108.33	-	0	0	0	0	0	0	0	0	0	0	0	0	0	0	0	0	0	0	0	0
RF00108.34	-	0	0	0	0	0	0	0	0	0	0	0	0	0	0	0	0	0	0	0	0
RF00570.1	-	0	0	0	0	0	0	0	0	0	0	0	0	0	0	0	0	0	0	0	0
RF01164	-	0	0	0	0	0	0	0	0	0	0	0	0	0	0	0	0	0	0	0	0
AABR07005723.1	ENSRNOG00000016331	0	0	0	0	0	0	0	0	0	0	0	0	0	0	0	0	0	0	0	0
AABR07005758.1	ENSRNOG00000057349	0	0	0	0	0	0	0	0	0	0	0	0	0	0	0	0	0	0	0	0
AABR07005758.2	-	0	0	0	0	0	0	0	0	0	0	0	0	0	0	0	0	0	0	0	0
RF00003.11	-	0	0	0	0	0	0	0	0	0	0	0	0	0	0	0	0	0	0	0	0
LOC100271845	ENSRNOG00000042706	0	0	0	0	0	0	0	0	0	0	0	0	0	0	0	0	0	0	0	0
AABR07005775.1	ENSRNOG00000047124	0	0	0	0	0	0	0	0	0	0	0	0	0	0	0	0	0	0	0	0
RF00100.24	-	0	0	0	0	0	0	0	0	0	0	0	0	0	0	0	0	0	0	0	0
RF00026.56	-	0	0	0	0	0	0	0	0	0	0	0	0	0	0	0	0	0	0	0	0
Il27	ENSRNOG00000019170	0	0	0	0	0	0	0	0	0	0	0	0	0	0	0	0	0	0	0	0
RF00004.3	-	0	0	0	0	0	0	0	0	0	0	0	0	0	0	0	0	0	0	0	0
RF00026.57	-	0	0	0	0	0	0	0	0	0	0	0	0	0	0	0	0	0	0	0	0
RGD1563217	ENSRNOG00000036713	0	0	0	0	0	0	0	0	0	0	0	0	0	0	0	0	0	0	0	0
AABR07005779.4	-	0	0	0	0	0	0	0	0	0	0	0	0	0	0	0	0	0	0	0	0
AC120262.3	-	0	0	0	0	0	0	0	0	0	0	0	0	0	0	0	0	0	0	0	0
AC120262.2	-	0	0	0	0	0	0	0	0	0	0	0	0	0	0	0	0	0	0	0	0
RF00415.1	-	0	0	0	0	0	0	0	0	0	0	0	0	0	0	0	0	0	0	0	0
RF00001.16	-	0	0	0	0	0	0	0	0	0	0	0	0	0	0	0	0	0	0	0	0
Mir762	-	0	0	0	0	0	0	0	0	0	0	0	0	0	0	0	0	0	0	0	0
Ctf2	ENSRNOG00000030907	0	0	0	0	0	0	0	0	0	0	0	0	0	0	0	0	0	0	0	0
RF00003.12	-	0	0	0	0	0	0	0	0	0	0	0	0	0	0	0	0	0	0	0	0
RF00026.58	-	0	0	0	0	0	0	0	0	0	0	0	0	0	0	0	0	0	0	0	0
RF01233	-	0	0	0	0	0	0	0	0	0	0	0	0	0	0	0	0	0	0	0	0
RF00554.1	-	0	0	0	0	0	0	0	0	0	0	0	0	0	0	0	0	0	0	0	0
AABR07005808.1	ENSRNOG00000052932	0	0	0	0	0	0	0	0	0	0	0	0	0	0	0	0	0	0	0	0
LOC499276	ENSRNOG00000022900	0	0	0	0	0	0	0	0	0	0	0	0	0	0	0	0	0	0	0	0
LOC691970	ENSRNOG00000022737	0	0	0	0	0	0	0	0	0	0	0	0	0	0	0	0	0	0	0	0
AC123083.1	ENSRNOG00000060182	0	0	0	0	0	0	0	0	0	0	0	0	0	0	0	0	0	0	0	0
RF00560.29	-	0	0	0	0	0	0	0	0	0	0	0	0	0	0	0	0	0	0	0	0
Fam24a	ENSRNOG00000026035	0	0	0	0	0	0	0	0	0	0	0	0	0	0	0	0	0	0	0	0
AABR07005828.1	-	0	0	0	0	0	0	0	0	0	0	0	0	0	0	0	0	0	0	0	0
AABR07005838.2	-	0	0	0	0	0	0	0	0	0	0	0	0	0	0	0	0	0	0	0	0
AABR07005844.1	ENSRNOG00000034038	0	0	0	0	0	0	0	0	0	0	0	0	0	0	0	0	0	0	0	0
AABR07005871.1	ENSRNOG00000061037	0	0	0	0	0	0	0	0	0	0	0	0	0	0	0	0	0	0	0	0
Gpr26	ENSRNOG00000047057	0	0	0	0	0	0	0	0	0	0	0	0	0	0	0	0	0	0	0	0
AABR07005886.1	ENSRNOG00000053539	0	0	0	0	0	0	0	0	0	0	0	0	0	0	0	0	0	0	0	0
AABR07005888.2	-	0	0	0	0	0	0	0	0	0	0	0	0	0	0	0	0	0	0	0	0
Nkx1-2	ENSRNOG00000017006	0	0	0	0	0	0	0	0	0	0	0	0	0	0	0	0	0	0	0	0
AABR07005888.1	-	0	0	0	0	0	0	0	0	0	0	0	0	0	0	0	0	0	0	0	0
AABR07071993.1	-	0	0	0	0	0	0	0	0	0	0	0	0	0	0	0	0	0	0	0	0
RF00015.4	-	0	0	0	0	0	0	0	0	0	0	0	0	0	0	0	0	0	0	0	0
RF00026.59	-	0	0	0	0	0	0	0	0	0	0	0	0	0	0	0	0	0	0	0	0
RF00560.30	-	0	0	0	0	0	0	0	0	0	0	0	0	0	0	0	0	0	0	0	0
RF00560.31	-	0	0	0	0	0	0	0	0	0	0	0	0	0	0	0	0	0	0	0	0
Nps	ENSRNOG00000036653	0	0	0	0	0	0	0	0	0	0	0	0	0	0	0	0	0	0	0	0
AABR07005939.1	-	0	0	0	0	0	0	0	0	0	0	0	0	0	0	0	0	0	0	0	0
AABR07005949.1	ENSRNOG00000059505	0	0	0	0	0	0	0	0	0	0	0	0	0	0	0	0	0	0	0	0
LOC108349660	ENSRNOG00000059014	0	0	0	0	0	0	0	0	0	0	0	0	0	0	0	0	0	0	0	0
AABR07005955.1	ENSRNOG00000053950	0	0	0	0	0	0	0	0	0	0	0	0	0	0	0	0	0	0	0	0
RF00100.25	-	0	0	0	0	0	0	0	0	0	0	0	0	0	0	0	0	0	0	0	0
AABR07005961.1	ENSRNOG00000054210	0	0	0	0	0	0	0	0	0	0	0	0	0	0	0	0	0	0	0	0
AABR07005965.1	ENSRNOG00000055312	0	0	0	0	0	0	0	0	0	0	0	0	0	0	0	0	0	0	0	0
RF00017.1	-	0	0	0	0	0	0	0	0	0	0	0	0	0	0	0	0	0	0	0	0
AABR07005977.3	ENSRNOG00000059695	0	0	0	0	0	0	0	0	0	0	0	0	0	0	0	0	0	0	0	0
AABR07005977.2	ENSRNOG00000052927	0	0	0	0	0	0	0	0	0	0	0	0	0	0	0	0	0	0	0	0
AABR07005977.1	ENSRNOG00000052216	0	0	0	0	0	0	0	0	0	0	0	0	0	0	0	0	0	0	0	0
Mir202	-	0	0	0	0	0	0	0	0	0	0	0	0	0	0	0	0	0	0	0	0
Sprn	ENSRNOG00000018927	0	0	0	0	0	0	0	0	0	0	0	0	0	0	0	0	0	0	0	0
Olr286	ENSRNOG00000018955	0	0	0	0	0	0	0	0	0	0	0	0	0	0	0	0	0	0	0	0
Olr287	ENSRNOG00000018956	0	0	0	0	0	0	0	0	0	0	0	0	0	0	0	0	0	0	0	0
Olr288	ENSRNOG00000021485	0	0	0	0	0	0	0	0	0	0	0	0	0	0	0	0	0	0	0	0
Olr292	ENSRNOG00000057889	0	0	0	0	0	0	0	0	0	0	0	0	0	0	0	0	0	0	0	0
Olr289	ENSRNOG00000031903	0	0	0	0	0	0	0	0	0	0	0	0	0	0	0	0	0	0	0	0
LOC100360557	ENSRNOG00000048805	0	0	0	0	0	0	0	0	0	0	0	0	0	0	0	0	0	0	0	0
Olr292.1	-	0	0	0	0	0	0	0	0	0	0	0	0	0	0	0	0	0	0	0	0
Olr295	ENSRNOG00000033387	0	0	0	0	0	0	0	0	0	0	0	0	0	0	0	0	0	0	0	0
Olr297	ENSRNOG00000046995	0	0	0	0	0	0	0	0	0	0	0	0	0	0	0	0	0	0	0	0
Olr298	ENSRNOG00000061803	0	0	0	0	0	0	0	0	0	0	0	0	0	0	0	0	0	0	0	0
Olr299	ENSRNOG00000031394	0	0	0	0	0	0	0	0	0	0	0	0	0	0	0	0	0	0	0	0
Olr300	ENSRNOG00000033032	0	0	0	0	0	0	0	0	0	0	0	0	0	0	0	0	0	0	0	0
Olr302	ENSRNOG00000045957	0	0	0	0	0	0	0	0	0	0	0	0	0	0	0	0	0	0	0	0
Olr303	ENSRNOG00000047015	0	0	0	0	0	0	0	0	0	0	0	0	0	0	0	0	0	0	0	0
Olr304	ENSRNOG00000049502	0	0	0	0	0	0	0	0	0	0	0	0	0	0	0	0	0	0	0	0
Olr305	ENSRNOG00000052972	0	0	0	0	0	0	0	0	0	0	0	0	0	0	0	0	0	0	0	0
Olr306	ENSRNOG00000047643	0	0	0	0	0	0	0	0	0	0	0	0	0	0	0	0	0	0	0	0
Olr307	ENSRNOG00000052885	0	0	0	0	0	0	0	0	0	0	0	0	0	0	0	0	0	0	0	0
Olr308	ENSRNOG00000050992	0	0	0	0	0	0	0	0	0	0	0	0	0	0	0	0	0	0	0	0
Olr309	ENSRNOG00000047518	0	0	0	0	0	0	0	0	0	0	0	0	0	0	0	0	0	0	0	0
Olr313	ENSRNOG00000029226	0	0	0	0	0	0	0	0	0	0	0	0	0	0	0	0	0	0	0	0
Olr315	ENSRNOG00000045841	0	0	0	0	0	0	0	0	0	0	0	0	0	0	0	0	0	0	0	0
RF00432	-	0	0	0	0	0	0	0	0	0	0	0	0	0	0	0	0	0	0	0	0
AC109844.1	ENSRNOG00000053259	0	0	0	0	0	0	0	0	0	0	0	0	0	0	0	0	0	0	0	0
Odf3	ENSRNOG00000012858	0	0	0	0	0	0	0	0	0	0	0	0	0	0	0	0	0	0	0	0
LOC108348167	ENSRNOG00000014685	0	0	0	0	0	0	0	0	0	0	0	0	0	0	0	0	0	0	0	0
RF00026.60	-	0	0	0	0	0	0	0	0	0	0	0	0	0	0	0	0	0	0	0	0
RF00419	-	0	0	0	0	0	0	0	0	0	0	0	0	0	0	0	0	0	0	0	0
AABR07006025.2	-	0	0	0	0	0	0	0	0	0	0	0	0	0	0	0	0	0	0	0	0
RF00026.61	-	0	0	0	0	0	0	0	0	0	0	0	0	0	0	0	0	0	0	0	0
RF00026.62	-	0	0	0	0	0	0	0	0	0	0	0	0	0	0	0	0	0	0	0	0
Mir3574	-	0	0	0	0	0	0	0	0	0	0	0	0	0	0	0	0	0	0	0	0
LOC100911365	ENSRNOG00000046382	0	0	0	0	0	0	0	0	0	0	0	0	0	0	0	0	0	0	0	0
Cend1	ENSRNOG00000045680	0	0	0	0	0	0	0	0	0	0	0	0	0	0	0	0	0	0	0	0
Slc25a22	ENSRNOG00000018450	0	0	0	0	0	0	0	0	0	0	0	0	0	0	0	0	0	0	0	0
LOC100911519	ENSRNOG00000018710	0	0	0	0	0	0	0	0	0	0	0	0	0	0	0	0	0	0	0	0
RF00419.1	-	0	0	0	0	0	0	0	0	0	0	0	0	0	0	0	0	0	0	0	0
AC109542.2	-	0	0	0	0	0	0	0	0	0	0	0	0	0	0	0	0	0	0	0	0
RF00026.63	-	0	0	0	0	0	0	0	0	0	0	0	0	0	0	0	0	0	0	0	0
AC109542.3	-	0	0	0	0	0	0	0	0	0	0	0	0	0	0	0	0	0	0	0	0
AABR07006032.1	ENSRNOG00000055996	0	0	0	0	0	0	0	0	0	0	0	0	0	0	0	0	0	0	0	0
AABR07006033.1	ENSRNOG00000058420	0	0	0	0	0	0	0	0	0	0	0	0	0	0	0	0	0	0	0	0
RF00026.64	-	0	0	0	0	0	0	0	0	0	0	0	0	0	0	0	0	0	0	0	0
AABR07006049.1	ENSRNOG00000046649	0	0	0	0	0	0	0	0	0	0	0	0	0	0	0	0	0	0	0	0
AABR07006042.1	ENSRNOG00000028955	0	0	0	0	0	0	0	0	0	0	0	0	0	0	0	0	0	0	0	0
LOC103690160	ENSRNOG00000047651	0	0	0	0	0	0	0	0	0	0	0	0	0	0	0	0	0	0	0	0
AABR07006055.1	ENSRNOG00000024991	0	0	0	0	0	0	0	0	0	0	0	0	0	0	0	0	0	0	0	0
AABR07072002.1	ENSRNOG00000030626	0	0	0	0	0	0	0	0	0	0	0	0	0	0	0	0	0	0	0	0
LOC685544	ENSRNOG00000020131	0	0	0	0	0	0	0	0	0	0	0	0	0	0	0	0	0	0	0	0
AC132720.3	ENSRNOG00000052089	0	0	0	0	0	0	0	0	0	0	0	0	0	0	0	0	0	0	0	0
RF00026.65	-	0	0	0	0	0	0	0	0	0	0	0	0	0	0	0	0	0	0	0	0
AC132720.2	ENSRNOG00000051534	0	0	0	0	0	0	0	0	0	0	0	0	0	0	0	0	0	0	0	0
Mir675	-	0	0	0	0	0	0	0	0	0	0	0	0	0	0	0	0	0	0	0	0
AC098563.1	-	0	0	0	0	0	0	0	0	0	0	0	0	0	0	0	0	0	0	0	0
Mir483	-	0	0	0	0	0	0	0	0	0	0	0	0	0	0	0	0	0	0	0	0
RF00430	-	0	0	0	0	0	0	0	0	0	0	0	0	0	0	0	0	0	0	0	0
RF00413	-	0	0	0	0	0	0	0	0	0	0	0	0	0	0	0	0	0	0	0	0
AC112093.1	-	0	0	0	0	0	0	0	0	0	0	0	0	0	0	0	0	0	0	0	0
RF00100.26	-	0	0	0	0	0	0	0	0	0	0	0	0	0	0	0	0	0	0	0	0
AC094001.1	ENSRNOG00000054222	0	0	0	0	0	0	0	0	0	0	0	0	0	0	0	0	0	0	0	0
RGD1562011	ENSRNOG00000061525	0	0	0	0	0	0	0	0	0	0	0	0	0	0	0	0	0	0	0	0
Mrgprg	ENSRNOG00000054026	0	0	0	0	0	0	0	0	0	0	0	0	0	0	0	0	0	0	0	0
Mrgpre	ENSRNOG00000054917	0	0	0	0	0	0	0	0	0	0	0	0	0	0	0	0	0	0	0	0
LOC102552318	ENSRNOG00000059303	0	0	0	0	0	0	0	0	0	0	0	0	0	0	0	0	0	0	0	0
RF00001.17	-	0	0	0	0	0	0	0	0	0	0	0	0	0	0	0	0	0	0	0	0
AC110851.1	-	0	0	0	0	0	0	0	0	0	0	0	0	0	0	0	0	0	0	0	0
AC095937.1	ENSRNOG00000060364	0	0	0	0	0	0	0	0	0	0	0	0	0	0	0	0	0	0	0	0
Fgf3	ENSRNOG00000020888	0	0	0	0	0	0	0	0	0	0	0	0	0	0	0	0	0	0	0	0
Fgf4	ENSRNOG00000020890	0	0	0	0	0	0	0	0	0	0	0	0	0	0	0	0	0	0	0	0
AC098981.1	ENSRNOG00000053867	0	0	0	0	0	0	0	0	0	0	0	0	0	0	0	0	0	0	0	0
Mrgprd	ENSRNOG00000013448	0	0	0	0	0	0	0	0	0	0	0	0	0	0	0	0	0	0	0	0
RF00026.66	-	0	0	0	0	0	0	0	0	0	0	0	0	0	0	0	0	0	0	0	0
AABR07006084.1	-	0	0	0	0	0	0	0	0	0	0	0	0	0	0	0	0	0	0	0	0
AABR07006090.1	-	0	0	0	0	0	0	0	0	0	0	0	0	0	0	0	0	0	0	0	0
AABR07006093.1	-	0	0	0	0	0	0	0	0	0	0	0	0	0	0	0	0	0	0	0	0
RF00421.2	-	0	0	0	0	0	0	0	0	0	0	0	0	0	0	0	0	0	0	0	0
RF00003.13	-	0	0	0	0	0	0	0	0	0	0	0	0	0	0	0	0	0	0	0	0
Npas4	ENSRNOG00000020009	0	0	0	0	0	0	0	0	0	0	0	0	0	0	0	0	0	0	0	0
B4gat1	ENSRNOG00000046904	0	0	0	0	0	0	0	0	0	0	0	0	0	0	0	0	0	0	0	0
LOC108348067	ENSRNOG00000050278	0	0	0	0	0	0	0	0	0	0	0	0	0	0	0	0	0	0	0	0
Cd248	ENSRNOG00000052685	0	0	0	0	0	0	0	0	0	0	0	0	0	0	0	0	0	0	0	0
Slc29a2	ENSRNOG00000020025	0	0	0	0	0	0	0	0	0	0	0	0	0	0	0	0	0	0	0	0
LOC108348044	ENSRNOG00000020133	0	0	0	0	0	0	0	0	0	0	0	0	0	0	0	0	0	0	0	0
Catsper1	ENSRNOG00000056208	0	0	0	0	0	0	0	0	0	0	0	0	0	0	0	0	0	0	0	0
RF00026.67	-	0	0	0	0	0	0	0	0	0	0	0	0	0	0	0	0	0	0	0	0
Slc22a20	ENSRNOG00000022673	0	0	0	0	0	0	0	0	0	0	0	0	0	0	0	0	0	0	0	0
AC131475.1	-	0	0	0	0	0	0	0	0	0	0	0	0	0	0	0	0	0	0	0	0
Mir6315	-	0	0	0	0	0	0	0	0	0	0	0	0	0	0	0	0	0	0	0	0
Tmem262	ENSRNOG00000047431	0	0	0	0	0	0	0	0	0	0	0	0	0	0	0	0	0	0	0	0
RF00001.18	-	0	0	0	0	0	0	0	0	0	0	0	0	0	0	0	0	0	0	0	0
Batf2	ENSRNOG00000021018	0	0	0	0	0	0	0	0	0	0	0	0	0	0	0	0	0	0	0	0
Mir194-2	-	0	0	0	0	0	0	0	0	0	0	0	0	0	0	0	0	0	0	0	0
Mir192	-	0	0	0	0	0	0	0	0	0	0	0	0	0	0	0	0	0	0	0	0
AC128900.2	-	0	0	0	0	0	0	0	0	0	0	0	0	0	0	0	0	0	0	0	0
RF00001.19	-	0	0	0	0	0	0	0	0	0	0	0	0	0	0	0	0	0	0	0	0
AC098622.2	-	0	0	0	0	0	0	0	0	0	0	0	0	0	0	0	0	0	0	0	0
LOC102552640	-	0	0	0	0	0	0	0	0	0	0	0	0	0	0	0	0	0	0	0	0
AC126148.1	-	0	0	0	0	0	0	0	0	0	0	0	0	0	0	0	0	0	0	0	0
AABR07006197.1	ENSRNOG00000053356	0	0	0	0	0	0	0	0	0	0	0	0	0	0	0	0	0	0	0	0
RF00054	-	0	0	0	0	0	0	0	0	0	0	0	0	0	0	0	0	0	0	0	0
RF00087	-	0	0	0	0	0	0	0	0	0	0	0	0	0	0	0	0	0	0	0	0
RF00086	-	0	0	0	0	0	0	0	0	0	0	0	0	0	0	0	0	0	0	0	0
RF00085	-	0	0	0	0	0	0	0	0	0	0	0	0	0	0	0	0	0	0	0	0
RF00070	-	0	0	0	0	0	0	0	0	0	0	0	0	0	0	0	0	0	0	0	0
RF00088	-	0	0	0	0	0	0	0	0	0	0	0	0	0	0	0	0	0	0	0	0
RF00089	-	0	0	0	0	0	0	0	0	0	0	0	0	0	0	0	0	0	0	0	0
AC099294.2	-	0	0	0	0	0	0	0	0	0	0	0	0	0	0	0	0	0	0	0	0
Scgb1d2	ENSRNOG00000020294	0	0	0	0	0	0	0	0	0	0	0	0	0	0	0	0	0	0	0	0
AABR07006232.1	ENSRNOG00000049738	0	0	0	0	0	0	0	0	0	0	0	0	0	0	0	0	0	0	0	0
Scgb1d4	ENSRNOG00000020301	0	0	0	0	0	0	0	0	0	0	0	0	0	0	0	0	0	0	0	0
AABR07006242.1	ENSRNOG00000028909	0	0	0	0	0	0	0	0	0	0	0	0	0	0	0	0	0	0	0	0
Scgb2a2	ENSRNOG00000023151	0	0	0	0	0	0	0	0	0	0	0	0	0	0	0	0	0	0	0	0
Scgb2a1	ENSRNOG00000020305	0	0	0	0	0	0	0	0	0	0	0	0	0	0	0	0	0	0	0	0
AABR07006258.2	ENSRNOG00000055023	0	0	0	0	0	0	0	0	0	0	0	0	0	0	0	0	0	0	0	0
RF00001.20	-	0	0	0	0	0	0	0	0	0	0	0	0	0	0	0	0	0	0	0	0
AABR07006259.1	ENSRNOG00000046782	0	0	0	0	0	0	0	0	0	0	0	0	0	0	0	0	0	0	0	0
AABR07006264.2	ENSRNOG00000061597	0	0	0	0	0	0	0	0	0	0	0	0	0	0	0	0	0	0	0	0
AABR07006264.1	ENSRNOG00000033714	0	0	0	0	0	0	0	0	0	0	0	0	0	0	0	0	0	0	0	0
Ms4a1	ENSRNOG00000020945	0	0	0	0	0	0	0	0	0	0	0	0	0	0	0	0	0	0	0	0
AABR07006278.1	ENSRNOG00000020980	0	0	0	0	0	0	0	0	0	0	0	0	0	0	0	0	0	0	0	0
RF00560.32	-	0	0	0	0	0	0	0	0	0	0	0	0	0	0	0	0	0	0	0	0
Ms4a3	ENSRNOG00000036625	0	0	0	0	0	0	0	0	0	0	0	0	0	0	0	0	0	0	0	0
Oosp2	ENSRNOG00000036624	0	0	0	0	0	0	0	0	0	0	0	0	0	0	0	0	0	0	0	0
Gif	ENSRNOG00000021001	0	0	0	0	0	0	0	0	0	0	0	0	0	0	0	0	0	0	0	0
RF00619	-	0	0	0	0	0	0	0	0	0	0	0	0	0	0	0	0	0	0	0	0
Olr1874	ENSRNOG00000046620	0	0	0	0	0	0	0	0	0	0	0	0	0	0	0	0	0	0	0	0
RF00015.5	-	0	0	0	0	0	0	0	0	0	0	0	0	0	0	0	0	0	0	0	0
Olr318	ENSRNOG00000049602	0	0	0	0	0	0	0	0	0	0	0	0	0	0	0	0	0	0	0	0
Olr319	ENSRNOG00000021050	0	0	0	0	0	0	0	0	0	0	0	0	0	0	0	0	0	0	0	0
RF00560.33	-	0	0	0	0	0	0	0	0	0	0	0	0	0	0	0	0	0	0	0	0
RF00421.3	-	0	0	0	0	0	0	0	0	0	0	0	0	0	0	0	0	0	0	0	0
RF00427	-	0	0	0	0	0	0	0	0	0	0	0	0	0	0	0	0	0	0	0	0
AC108631.1	-	0	0	0	0	0	0	0	0	0	0	0	0	0	0	0	0	0	0	0	0
Olr321	ENSRNOG00000021065	0	0	0	0	0	0	0	0	0	0	0	0	0	0	0	0	0	0	0	0
Olr323	ENSRNOG00000021069	0	0	0	0	0	0	0	0	0	0	0	0	0	0	0	0	0	0	0	0
Olr324	ENSRNOG00000021070	0	0	0	0	0	0	0	0	0	0	0	0	0	0	0	0	0	0	0	0
Olr325	ENSRNOG00000021071	0	0	0	0	0	0	0	0	0	0	0	0	0	0	0	0	0	0	0	0
Olr326	ENSRNOG00000021072	0	0	0	0	0	0	0	0	0	0	0	0	0	0	0	0	0	0	0	0
Olr330	ENSRNOG00000029943	0	0	0	0	0	0	0	0	0	0	0	0	0	0	0	0	0	0	0	0
AABR07006308.1	ENSRNOG00000060431	0	0	0	0	0	0	0	0	0	0	0	0	0	0	0	0	0	0	0	0
AABR07006327.1	-	0	0	0	0	0	0	0	0	0	0	0	0	0	0	0	0	0	0	0	0
Spink5	ENSRNOG00000013116	0	0	0	0	0	0	0	0	0	0	0	0	0	0	0	0	0	0	0	0
LOC100910906	ENSRNOG00000046686	0	0	0	0	0	0	0	0	0	0	0	0	0	0	0	0	0	0	0	0
Olr336	ENSRNOG00000021078	0	0	0	0	0	0	0	0	0	0	0	0	0	0	0	0	0	0	0	0
Olr334	ENSRNOG00000042023	0	0	0	0	0	0	0	0	0	0	0	0	0	0	0	0	0	0	0	0
Olr332	ENSRNOG00000024746	0	0	0	0	0	0	0	0	0	0	0	0	0	0	0	0	0	0	0	0
Olr387	ENSRNOG00000030201	0	0	0	0	0	0	0	0	0	0	0	0	0	0	0	0	0	0	0	0
Olr339	ENSRNOG00000012838	0	0	0	0	0	0	0	0	0	0	0	0	0	0	0	0	0	0	0	0
Olr340	ENSRNOG00000031648	0	0	0	0	0	0	0	0	0	0	0	0	0	0	0	0	0	0	0	0
Olr341	ENSRNOG00000050798	0	0	0	0	0	0	0	0	0	0	0	0	0	0	0	0	0	0	0	0
AC098125.2	ENSRNOG00000046407	0	0	0	0	0	0	0	0	0	0	0	0	0	0	0	0	0	0	0	0
Olr343	ENSRNOG00000029027	0	0	0	0	0	0	0	0	0	0	0	0	0	0	0	0	0	0	0	0
Olr344	ENSRNOG00000030326	0	0	0	0	0	0	0	0	0	0	0	0	0	0	0	0	0	0	0	0
AC098125.1	-	0	0	0	0	0	0	0	0	0	0	0	0	0	0	0	0	0	0	0	0
Olr346	ENSRNOG00000046004	0	0	0	0	0	0	0	0	0	0	0	0	0	0	0	0	0	0	0	0
Olr347	ENSRNOG00000057869	0	0	0	0	0	0	0	0	0	0	0	0	0	0	0	0	0	0	0	0
Olr348	ENSRNOG00000058503	0	0	0	0	0	0	0	0	0	0	0	0	0	0	0	0	0	0	0	0
Olr349	ENSRNOG00000057094	0	0	0	0	0	0	0	0	0	0	0	0	0	0	0	0	0	0	0	0
Olr352	ENSRNOG00000054590	0	0	0	0	0	0	0	0	0	0	0	0	0	0	0	0	0	0	0	0
Olr354	ENSRNOG00000061455	0	0	0	0	0	0	0	0	0	0	0	0	0	0	0	0	0	0	0	0
Olr357	ENSRNOG00000053559	0	0	0	0	0	0	0	0	0	0	0	0	0	0	0	0	0	0	0	0
Olr358	ENSRNOG00000059089	0	0	0	0	0	0	0	0	0	0	0	0	0	0	0	0	0	0	0	0
Olr360	ENSRNOG00000013077	0	0	0	0	0	0	0	0	0	0	0	0	0	0	0	0	0	0	0	0
Olr361	ENSRNOG00000053372	0	0	0	0	0	0	0	0	0	0	0	0	0	0	0	0	0	0	0	0
Olfr1463	ENSRNOG00000056993	0	0	0	0	0	0	0	0	0	0	0	0	0	0	0	0	0	0	0	0
LOC687088	ENSRNOG00000059135	0	0	0	0	0	0	0	0	0	0	0	0	0	0	0	0	0	0	0	0
Olr363	ENSRNOG00000053382	0	0	0	0	0	0	0	0	0	0	0	0	0	0	0	0	0	0	0	0
LOC687097	ENSRNOG00000043313	0	0	0	0	0	0	0	0	0	0	0	0	0	0	0	0	0	0	0	0
Olr365	ENSRNOG00000046596	0	0	0	0	0	0	0	0	0	0	0	0	0	0	0	0	0	0	0	0
RF00015.6	-	0	0	0	0	0	0	0	0	0	0	0	0	0	0	0	0	0	0	0	0
Olr367	ENSRNOG00000033369	0	0	0	0	0	0	0	0	0	0	0	0	0	0	0	0	0	0	0	0
Olr371	ENSRNOG00000030471	0	0	0	0	0	0	0	0	0	0	0	0	0	0	0	0	0	0	0	0
Olr372	ENSRNOG00000047343	0	0	0	0	0	0	0	0	0	0	0	0	0	0	0	0	0	0	0	0
Olr373	ENSRNOG00000048446	0	0	0	0	0	0	0	0	0	0	0	0	0	0	0	0	0	0	0	0
Olr374	ENSRNOG00000030032	0	0	0	0	0	0	0	0	0	0	0	0	0	0	0	0	0	0	0	0
Olr375	ENSRNOG00000032600	0	0	0	0	0	0	0	0	0	0	0	0	0	0	0	0	0	0	0	0
Olr376	ENSRNOG00000013192	0	0	0	0	0	0	0	0	0	0	0	0	0	0	0	0	0	0	0	0
Olr378	ENSRNOG00000031224	0	0	0	0	0	0	0	0	0	0	0	0	0	0	0	0	0	0	0	0
Olr379	ENSRNOG00000023530	0	0	0	0	0	0	0	0	0	0	0	0	0	0	0	0	0	0	0	0
Olr380	ENSRNOG00000045761	0	0	0	0	0	0	0	0	0	0	0	0	0	0	0	0	0	0	0	0
AC126957.1	ENSRNOG00000042397	0	0	0	0	0	0	0	0	0	0	0	0	0	0	0	0	0	0	0	0
Olr382	ENSRNOG00000013208	0	0	0	0	0	0	0	0	0	0	0	0	0	0	0	0	0	0	0	0
Olr383	ENSRNOG00000050605	0	0	0	0	0	0	0	0	0	0	0	0	0	0	0	0	0	0	0	0
Olr384	ENSRNOG00000032117	0	0	0	0	0	0	0	0	0	0	0	0	0	0	0	0	0	0	0	0
RF00007	-	0	0	0	0	0	0	0	0	0	0	0	0	0	0	0	0	0	0	0	0
AABR07006389.1	ENSRNOG00000058399	0	0	0	0	0	0	0	0	0	0	0	0	0	0	0	0	0	0	0	0
RF00004.4	-	0	0	0	0	0	0	0	0	0	0	0	0	0	0	0	0	0	0	0	0
AABR07006428.1	ENSRNOG00000055431	0	0	0	0	0	0	0	0	0	0	0	0	0	0	0	0	0	0	0	0
AABR07006436.1	ENSRNOG00000058581	0	0	0	0	0	0	0	0	0	0	0	0	0	0	0	0	0	0	0	0
RF00560.34	-	0	0	0	0	0	0	0	0	0	0	0	0	0	0	0	0	0	0	0	0
AABR07006451.1	ENSRNOG00000029732	0	0	0	0	0	0	0	0	0	0	0	0	0	0	0	0	0	0	0	0
RF00100.28	-	0	0	0	0	0	0	0	0	0	0	0	0	0	0	0	0	0	0	0	0
AABR07006453.1	ENSRNOG00000052693	0	0	0	0	0	0	0	0	0	0	0	0	0	0	0	0	0	0	0	0
RF00100.29	-	0	0	0	0	0	0	0	0	0	0	0	0	0	0	0	0	0	0	0	0
RF00026.68	-	0	0	0	0	0	0	0	0	0	0	0	0	0	0	0	0	0	0	0	0
AABR07006474.1	ENSRNOG00000022308	0	0	0	0	0	0	0	0	0	0	0	0	0	0	0	0	0	0	0	0
AABR07006480.1	ENSRNOG00000042788	0	0	0	0	0	0	0	0	0	0	0	0	0	0	0	0	0	0	0	0
AABR07006487.1	ENSRNOG00000032137	0	0	0	0	0	0	0	0	0	0	0	0	0	0	0	0	0	0	0	0
AABR07006502.1	-	0	0	0	0	0	0	0	0	0	0	0	0	0	0	0	0	0	0	0	0
AABR07006504.1	ENSRNOG00000031086	0	0	0	0	0	0	0	0	0	0	0	0	0	0	0	0	0	0	0	0
AABR07006536.1	ENSRNOG00000048390	0	0	0	0	0	0	0	0	0	0	0	0	0	0	0	0	0	0	0	0
AABR07006536.2	ENSRNOG00000057614	0	0	0	0	0	0	0	0	0	0	0	0	0	0	0	0	0	0	0	0
RF00405.2	-	0	0	0	0	0	0	0	0	0	0	0	0	0	0	0	0	0	0	0	0
RF00560.35	-	0	0	0	0	0	0	0	0	0	0	0	0	0	0	0	0	0	0	0	0
AABR07006542.2	ENSRNOG00000058035	0	0	0	0	0	0	0	0	0	0	0	0	0	0	0	0	0	0	0	0
AABR07006542.1	ENSRNOG00000021811	0	0	0	0	0	0	0	0	0	0	0	0	0	0	0	0	0	0	0	0
AABR07006544.1	ENSRNOG00000052861	0	0	0	0	0	0	0	0	0	0	0	0	0	0	0	0	0	0	0	0
RF00560.36	-	0	0	0	0	0	0	0	0	0	0	0	0	0	0	0	0	0	0	0	0
RF00560.37	-	0	0	0	0	0	0	0	0	0	0	0	0	0	0	0	0	0	0	0	0
Mir204	-	0	0	0	0	0	0	0	0	0	0	0	0	0	0	0	0	0	0	0	0
RF00026.69	-	0	0	0	0	0	0	0	0	0	0	0	0	0	0	0	0	0	0	0	0
RF00015.7	-	0	0	0	0	0	0	0	0	0	0	0	0	0	0	0	0	0	0	0	0
RF00560.38	-	0	0	0	0	0	0	0	0	0	0	0	0	0	0	0	0	0	0	0	0
RF00026.70	-	0	0	0	0	0	0	0	0	0	0	0	0	0	0	0	0	0	0	0	0
AABR07006591.1	-	0	0	0	0	0	0	0	0	0	0	0	0	0	0	0	0	0	0	0	0
RF00026.71	-	0	0	0	0	0	0	0	0	0	0	0	0	0	0	0	0	0	0	0	0
AABR07006619.1	-	0	0	0	0	0	0	0	0	0	0	0	0	0	0	0	0	0	0	0	0
RF00399.2	-	0	0	0	0	0	0	0	0	0	0	0	0	0	0	0	0	0	0	0	0
AABR07006649.1	ENSRNOG00000058592	0	0	0	0	0	0	0	0	0	0	0	0	0	0	0	0	0	0	0	0
AABR07006654.1	ENSRNOG00000051821	0	0	0	0	0	0	0	0	0	0	0	0	0	0	0	0	0	0	0	0
AABR07006654.2	ENSRNOG00000059909	0	0	0	0	0	0	0	0	0	0	0	0	0	0	0	0	0	0	0	0
AABR07006656.2	ENSRNOG00000055788	0	0	0	0	0	0	0	0	0	0	0	0	0	0	0	0	0	0	0	0
RF00100.30	-	0	0	0	0	0	0	0	0	0	0	0	0	0	0	0	0	0	0	0	0
AABR07006656.3	ENSRNOG00000057920	0	0	0	0	0	0	0	0	0	0	0	0	0	0	0	0	0	0	0	0
AABR07006656.1	ENSRNOG00000053506	0	0	0	0	0	0	0	0	0	0	0	0	0	0	0	0	0	0	0	0
AABR07006657.1	ENSRNOG00000053314	0	0	0	0	0	0	0	0	0	0	0	0	0	0	0	0	0	0	0	0
AABR07006672.1	ENSRNOG00000052384	0	0	0	0	0	0	0	0	0	0	0	0	0	0	0	0	0	0	0	0
RF00619.1	-	0	0	0	0	0	0	0	0	0	0	0	0	0	0	0	0	0	0	0	0
RF00432.1	-	0	0	0	0	0	0	0	0	0	0	0	0	0	0	0	0	0	0	0	0
RF00026.72	-	0	0	0	0	0	0	0	0	0	0	0	0	0	0	0	0	0	0	0	0
RF00100.31	-	0	0	0	0	0	0	0	0	0	0	0	0	0	0	0	0	0	0	0	0
RF00026.73	-	0	0	0	0	0	0	0	0	0	0	0	0	0	0	0	0	0	0	0	0
Mir101-2	-	0	0	0	0	0	0	0	0	0	0	0	0	0	0	0	0	0	0	0	0
AC109391.1	-	0	0	0	0	0	0	0	0	0	0	0	0	0	0	0	0	0	0	0	0
RF00003.14	-	0	0	0	0	0	0	0	0	0	0	0	0	0	0	0	0	0	0	0	0
LOC103690131	ENSRNOG00000011304	0	0	0	0	0	0	0	0	0	0	0	0	0	0	0	0	0	0	0	0
AABR07006688.1	ENSRNOG00000030934	0	0	0	0	0	0	0	0	0	0	0	0	0	0	0	0	0	0	0	0
AABR07006689.1	ENSRNOG00000056566	0	0	0	0	0	0	0	0	0	0	0	0	0	0	0	0	0	0	0	0
AABR07006691.1	ENSRNOG00000011637	0	0	0	0	0	0	0	0	0	0	0	0	0	0	0	0	0	0	0	0
AABR07006693.1	-	0	0	0	0	0	0	0	0	0	0	0	0	0	0	0	0	0	0	0	0
Tpd52l3	ENSRNOG00000042441	0	0	0	0	0	0	0	0	0	0	0	0	0	0	0	0	0	0	0	0
NEWGENE-1307313	-	0	0	0	0	0	0	0	0	0	0	0	0	0	0	0	0	0	0	0	0
RF00100.32	-	0	0	0	0	0	0	0	0	0	0	0	0	0	0	0	0	0	0	0	0
RF00560.39	-	0	0	0	0	0	0	0	0	0	0	0	0	0	0	0	0	0	0	0	0
RF00001.21	-	0	0	0	0	0	0	0	0	0	0	0	0	0	0	0	0	0	0	0	0
AABR07006740.1	-	0	0	0	0	0	0	0	0	0	0	0	0	0	0	0	0	0	0	0	0
RF00015.8	-	0	0	0	0	0	0	0	0	0	0	0	0	0	0	0	0	0	0	0	0
RF00015.9	-	0	0	0	0	0	0	0	0	0	0	0	0	0	0	0	0	0	0	0	0
RF00004.5	-	0	0	0	0	0	0	0	0	0	0	0	0	0	0	0	0	0	0	0	0
AABR07006742.1	-	0	0	0	0	0	0	0	0	0	0	0	0	0	0	0	0	0	0	0	0
Cyp2b15	ENSRNOG00000020801	0	0	0	0	0	0	0	0	0	0	0	0	0	0	0	0	0	0	0	0
LOC100910127	ENSRNOG00000050823	0	0	0	0	0	0	0	0	0	0	0	0	0	0	0	0	0	0	0	0
AABR07006752.1	ENSRNOG00000056210	0	0	0	0	0	0	0	0	0	0	0	0	0	0	0	0	0	0	0	0
AC094647.1	-	0	0	0	0	0	0	0	0	0	0	0	0	0	0	0	0	0	0	0	0
AC094647.2	ENSRNOG00000056060	0	0	0	0	0	0	0	0	0	0	0	0	0	0	0	0	0	0	0	0
AC123495.2	ENSRNOG00000055653	0	0	0	0	0	0	0	0	0	0	0	0	0	0	0	0	0	0	0	0
AC123495.1	-	0	0	0	0	0	0	0	0	0	0	0	0	0	0	0	0	0	0	0	0
RF00393	-	0	0	0	0	0	0	0	0	0	0	0	0	0	0	0	0	0	0	0	0
LOC100360690	ENSRNOG00000049161	0	0	0	0	0	0	0	0	0	0	0	0	0	0	0	0	0	0	0	0
Lipn	ENSRNOG00000057173	0	0	0	0	0	0	0	0	0	0	0	0	0	0	0	0	0	0	0	0
RF00026.74	-	0	0	0	0	0	0	0	0	0	0	0	0	0	0	0	0	0	0	0	0
RF00056	-	0	0	0	0	0	0	0	0	0	0	0	0	0	0	0	0	0	0	0	0
RF00001.22	-	0	0	0	0	0	0	0	0	0	0	0	0	0	0	0	0	0	0	0	0
Mir107	-	0	0	0	0	0	0	0	0	0	0	0	0	0	0	0	0	0	0	0	0
RF00560.40	-	0	0	0	0	0	0	0	0	0	0	0	0	0	0	0	0	0	0	0	0
RF00560.41	-	0	0	0	0	0	0	0	0	0	0	0	0	0	0	0	0	0	0	0	0
RF00026.75	-	0	0	0	0	0	0	0	0	0	0	0	0	0	0	0	0	0	0	0	0
RF00560.42	-	0	0	0	0	0	0	0	0	0	0	0	0	0	0	0	0	0	0	0	0
RF00026.76	-	0	0	0	0	0	0	0	0	0	0	0	0	0	0	0	0	0	0	0	0
AC119111.1	ENSRNOG00000055667	0	0	0	0	0	0	0	0	0	0	0	0	0	0	0	0	0	0	0	0
RF00560.43	-	0	0	0	0	0	0	0	0	0	0	0	0	0	0	0	0	0	0	0	0
RF00026.77	-	0	0	0	0	0	0	0	0	0	0	0	0	0	0	0	0	0	0	0	0
AC113773.2	ENSRNOG00000058178	0	0	0	0	0	0	0	0	0	0	0	0	0	0	0	0	0	0	0	0
AC121740.1	ENSRNOG00000061638	0	0	0	0	0	0	0	0	0	0	0	0	0	0	0	0	0	0	0	0
RF00622	-	0	0	0	0	0	0	0	0	0	0	0	0	0	0	0	0	0	0	0	0
RF00001.23	-	0	0	0	0	0	0	0	0	0	0	0	0	0	0	0	0	0	0	0	0
RF00026.78	-	0	0	0	0	0	0	0	0	0	0	0	0	0	0	0	0	0	0	0	0
RF00100.34	-	0	0	0	0	0	0	0	0	0	0	0	0	0	0	0	0	0	0	0	0
RF00406.1	-	0	0	0	0	0	0	0	0	0	0	0	0	0	0	0	0	0	0	0	0
AABR07006774.1	ENSRNOG00000050417	0	0	0	0	0	0	0	0	0	0	0	0	0	0	0	0	0	0	0	0
RF00026.79	-	0	0	0	0	0	0	0	0	0	0	0	0	0	0	0	0	0	0	0	0
RF00026.80	-	0	0	0	0	0	0	0	0	0	0	0	0	0	0	0	0	0	0	0	0
RF00026.81	-	0	0	0	0	0	0	0	0	0	0	0	0	0	0	0	0	0	0	0	0
AABR07006823.1	ENSRNOG00000045862	0	0	0	0	0	0	0	0	0	0	0	0	0	0	0	0	0	0	0	0
Cyp2c12	ENSRNOG00000047945	0	0	0	0	0	0	0	0	0	0	0	0	0	0	0	0	0	0	0	0
Cyp2c13	ENSRNOG00000049464	0	0	0	0	0	0	0	0	0	0	0	0	0	0	0	0	0	0	0	0
AABR07006854.1	ENSRNOG00000053865	0	0	0	0	0	0	0	0	0	0	0	0	0	0	0	0	0	0	0	0
rno-mir-6317-1	-	0	0	0	0	0	0	0	0	0	0	0	0	0	0	0	0	0	0	0	0
AABR07006854.2	ENSRNOG00000056594	0	0	0	0	0	0	0	0	0	0	0	0	0	0	0	0	0	0	0	0
AC096370.1	ENSRNOG00000055937	0	0	0	0	0	0	0	0	0	0	0	0	0	0	0	0	0	0	0	0
rno-mir-6317-1.1	-	0	0	0	0	0	0	0	0	0	0	0	0	0	0	0	0	0	0	0	0
LOC100912537	ENSRNOG00000047112	0	0	0	0	0	0	0	0	0	0	0	0	0	0	0	0	0	0	0	0
AABR07072054.1	ENSRNOG00000056787	0	0	0	0	0	0	0	0	0	0	0	0	0	0	0	0	0	0	0	0
RF00015.10	-	0	0	0	0	0	0	0	0	0	0	0	0	0	0	0	0	0	0	0	0
AC095443.1	-	0	0	0	0	0	0	0	0	0	0	0	0	0	0	0	0	0	0	0	0
Opalin	ENSRNOG00000022386	0	0	0	0	0	0	0	0	0	0	0	0	0	0	0	0	0	0	0	0
AABR07006860.2	-	0	0	0	0	0	0	0	0	0	0	0	0	0	0	0	0	0	0	0	0
RF00100.35	-	0	0	0	0	0	0	0	0	0	0	0	0	0	0	0	0	0	0	0	0
RF00026.83	-	0	0	0	0	0	0	0	0	0	0	0	0	0	0	0	0	0	0	0	0
Mir3085	-	0	0	0	0	0	0	0	0	0	0	0	0	0	0	0	0	0	0	0	0
AC096317.3	ENSRNOG00000055885	0	0	0	0	0	0	0	0	0	0	0	0	0	0	0	0	0	0	0	0
RF00560.44	-	0	0	0	0	0	0	0	0	0	0	0	0	0	0	0	0	0	0	0	0
RF00001.24	-	0	0	0	0	0	0	0	0	0	0	0	0	0	0	0	0	0	0	0	0
RF00001.25	-	0	0	0	0	0	0	0	0	0	0	0	0	0	0	0	0	0	0	0	0
Entpd7	ENSRNOG00000016883	0	0	0	0	0	0	0	0	0	0	0	0	0	0	0	0	0	0	0	0
Nkx2-3	ENSRNOG00000016656	0	0	0	0	0	0	0	0	0	0	0	0	0	0	0	0	0	0	0	0
AABR07072061.1	-	0	0	0	0	0	0	0	0	0	0	0	0	0	0	0	0	0	0	0	0
RF00026.84	-	0	0	0	0	0	0	0	0	0	0	0	0	0	0	0	0	0	0	0	0
RF00026.85	-	0	0	0	0	0	0	0	0	0	0	0	0	0	0	0	0	0	0	0	0
RF00001.26	-	0	0	0	0	0	0	0	0	0	0	0	0	0	0	0	0	0	0	0	0
AC103018.1	ENSRNOG00000059594	0	0	0	0	0	0	0	0	0	0	0	0	0	0	0	0	0	0	0	0
RF00001.27	-	0	0	0	0	0	0	0	0	0	0	0	0	0	0	0	0	0	0	0	0
RF00026.86	-	0	0	0	0	0	0	0	0	0	0	0	0	0	0	0	0	0	0	0	0
AC105485.1	ENSRNOG00000054628	0	0	0	0	0	0	0	0	0	0	0	0	0	0	0	0	0	0	0	0
AC105485.2	ENSRNOG00000056655	0	0	0	0	0	0	0	0	0	0	0	0	0	0	0	0	0	0	0	0
AC111315.1	-	0	0	0	0	0	0	0	0	0	0	0	0	0	0	0	0	0	0	0	0
Kcnip2	ENSRNOG00000050450	0	0	0	0	0	0	0	0	0	0	0	0	0	0	0	0	0	0	0	0
RF00026.87	-	0	0	0	0	0	0	0	0	0	0	0	0	0	0	0	0	0	0	0	0
AC096600.1	-	0	0	0	0	0	0	0	0	0	0	0	0	0	0	0	0	0	0	0	0
Mir146b	-	0	0	0	0	0	0	0	0	0	0	0	0	0	0	0	0	0	0	0	0
AC097752.1	-	0	0	0	0	0	0	0	0	0	0	0	0	0	0	0	0	0	0	0	0
RF00026.88	-	0	0	0	0	0	0	0	0	0	0	0	0	0	0	0	0	0	0	0	0
Calhm1	ENSRNOG00000030682	0	0	0	0	0	0	0	0	0	0	0	0	0	0	0	0	0	0	0	0
Calhm3	ENSRNOG00000026086	0	0	0	0	0	0	0	0	0	0	0	0	0	0	0	0	0	0	0	0
RF00560.45	-	0	0	0	0	0	0	0	0	0	0	0	0	0	0	0	0	0	0	0	0
RF00026.89	-	0	0	0	0	0	0	0	0	0	0	0	0	0	0	0	0	0	0	0	0
RF00420	-	0	0	0	0	0	0	0	0	0	0	0	0	0	0	0	0	0	0	0	0
rno-mir-3584-1	-	0	0	0	0	0	0	0	0	0	0	0	0	0	0	0	0	0	0	0	0
Cfap58	ENSRNOG00000053565	0	0	0	0	0	0	0	0	0	0	0	0	0	0	0	0	0	0	0	0
RF00560.46	-	0	0	0	0	0	0	0	0	0	0	0	0	0	0	0	0	0	0	0	0
LOC102553570	ENSRNOG00000057355	0	0	0	0	0	0	0	0	0	0	0	0	0	0	0	0	0	0	0	0
AABR07072065.1	-	0	0	0	0	0	0	0	0	0	0	0	0	0	0	0	0	0	0	0	0
RF00100.36	-	0	0	0	0	0	0	0	0	0	0	0	0	0	0	0	0	0	0	0	0
AABR07006904.1	ENSRNOG00000055137	0	0	0	0	0	0	0	0	0	0	0	0	0	0	0	0	0	0	0	0
RF00001.28	-	0	0	0	0	0	0	0	0	0	0	0	0	0	0	0	0	0	0	0	0
RF00026.90	-	0	0	0	0	0	0	0	0	0	0	0	0	0	0	0	0	0	0	0	0
LOC103690044	ENSRNOG00000012801	0	0	0	0	0	0	0	0	0	0	0	0	0	0	0	0	0	0	0	0
Mir3584	-	0	0	0	0	0	0	0	0	0	0	0	0	0	0	0	0	0	0	0	0
Cfap58l1	ENSRNOG00000049596	0	0	0	0	0	0	0	0	0	0	0	0	0	0	0	0	0	0	0	0
LOC100909704	ENSRNOG00000056850	0	0	0	0	0	0	0	0	0	0	0	0	0	0	0	0	0	0	0	0
AABR07006953.1	ENSRNOG00000051797	0	0	0	0	0	0	0	0	0	0	0	0	0	0	0	0	0	0	0	0
AC129049.2	-	0	0	0	0	0	0	0	0	0	0	0	0	0	0	0	0	0	0	0	0
AC115255.2	ENSRNOG00000058203	0	0	0	0	0	0	0	0	0	0	0	0	0	0	0	0	0	0	0	0
AC110709.2	ENSRNOG00000056269	0	0	0	0	0	0	0	0	0	0	0	0	0	0	0	0	0	0	0	0
RF00401.2	-	0	0	0	0	0	0	0	0	0	0	0	0	0	0	0	0	0	0	0	0
AABR07006978.2	ENSRNOG00000056528	0	0	0	0	0	0	0	0	0	0	0	0	0	0	0	0	0	0	0	0
AABR07006978.1	-	0	0	0	0	0	0	0	0	0	0	0	0	0	0	0	0	0	0	0	0
AABR07006993.1	ENSRNOG00000060255	0	0	0	0	0	0	0	0	0	0	0	0	0	0	0	0	0	0	0	0
AABR07006999.1	-	0	0	0	0	0	0	0	0	0	0	0	0	0	0	0	0	0	0	0	0
RF00560.47	-	0	0	0	0	0	0	0	0	0	0	0	0	0	0	0	0	0	0	0	0
RF00560.48	-	0	0	0	0	0	0	0	0	0	0	0	0	0	0	0	0	0	0	0	0
AABR07007023.1	ENSRNOG00000056577	0	0	0	0	0	0	0	0	0	0	0	0	0	0	0	0	0	0	0	0
Mir6316	-	0	0	0	0	0	0	0	0	0	0	0	0	0	0	0	0	0	0	0	0
AABR07007064.1	-	0	0	0	0	0	0	0	0	0	0	0	0	0	0	0	0	0	0	0	0
AABR07007065.1	ENSRNOG00000061842	0	0	0	0	0	0	0	0	0	0	0	0	0	0	0	0	0	0	0	0
AABR07007078.2	ENSRNOG00000061164	0	0	0	0	0	0	0	0	0	0	0	0	0	0	0	0	0	0	0	0
RF00100.37	-	0	0	0	0	0	0	0	0	0	0	0	0	0	0	0	0	0	0	0	0
AABR07007086.1	-	0	0	0	0	0	0	0	0	0	0	0	0	0	0	0	0	0	0	0	0
Vax1	ENSRNOG00000008824	0	0	0	0	0	0	0	0	0	0	0	0	0	0	0	0	0	0	0	0
AABR07007088.1	ENSRNOG00000052677	0	0	0	0	0	0	0	0	0	0	0	0	0	0	0	0	0	0	0	0
Kcnk18	ENSRNOG00000032706	0	0	0	0	0	0	0	0	0	0	0	0	0	0	0	0	0	0	0	0
AABR07007092.1	-	0	0	0	0	0	0	0	0	0	0	0	0	0	0	0	0	0	0	0	0
RF00026.91	-	0	0	0	0	0	0	0	0	0	0	0	0	0	0	0	0	0	0	0	0
AABR07007093.1	ENSRNOG00000052475	0	0	0	0	0	0	0	0	0	0	0	0	0	0	0	0	0	0	0	0
Prlhr	ENSRNOG00000009922	0	0	0	0	0	0	0	0	0	0	0	0	0	0	0	0	0	0	0	0
RF00413.1	-	0	0	0	0	0	0	0	0	0	0	0	0	0	0	0	0	0	0	0	0
RF00413.2	-	0	0	0	0	0	0	0	0	0	0	0	0	0	0	0	0	0	0	0	0
RF00405.3	-	0	0	0	0	0	0	0	0	0	0	0	0	0	0	0	0	0	0	0	0
RF00026.92	-	0	0	0	0	0	0	0	0	0	0	0	0	0	0	0	0	0	0	0	0
AABR07007134.1	ENSRNOG00000051496	0	0	0	0	0	0	0	0	0	0	0	0	0	0	0	0	0	0	0	0
Ces2i	ENSRNOG00000012034	0	0	0	0	0	0	0	0	0	0	0	0	0	0	0	0	0	0	0	0
RF00002.2	-	0	0	0	0	0	0	0	0	0	0	0	0	0	0	0	0	0	0	0	0
RF00001.29	-	0	0	0	0	0	0	0	0	0	0	0	0	0	0	0	0	0	0	0	0
RF00026.93	-	0	0	0	0	0	0	0	0	0	0	0	0	0	0	0	0	0	0	0	0
RF00399.3	-	0	0	0	0	0	0	0	0	0	0	0	0	0	0	0	0	0	0	0	0
AC097153.1	-	0	0	0	0	0	0	0	0	0	0	0	0	0	0	0	0	0	0	0	0
RF00090	-	0	0	0	0	0	0	0	0	0	0	0	0	0	0	0	0	0	0	0	0
AABR07072671.1	ENSRNOG00000060089	0	0	0	0	0	0	0	0	0	0	0	0	0	0	0	0	0	0	0	0
RF00560.49	-	0	0	0	0	0	0	0	0	0	0	0	0	0	0	0	0	0	0	0	0
RF00560.50	-	0	0	0	0	0	0	0	0	0	0	0	0	0	0	0	0	0	0	0	0
AC127106.1	-	0	0	0	0	0	0	0	0	0	0	0	0	0	0	0	0	0	0	0	0
AC125565.1	-	0	0	0	0	0	0	0	0	0	0	0	0	0	0	0	0	0	0	0	0
RF00560.51	-	0	0	0	0	0	0	0	0	0	0	0	0	0	0	0	0	0	0	0	0
AABR07072676.2	-	0	0	0	0	0	0	0	0	0	0	0	0	0	0	0	0	0	0	0	0
Olr206	ENSRNOG00000049967	0	0	0	0	0	0	0	0	0	0	0	0	0	0	0	0	0	0	0	0
Olr205	ENSRNOG00000045596	0	0	0	0	0	0	0	0	0	0	0	0	0	0	0	0	0	0	0	0
RF00015.11	-	0	0	0	0	0	0	0	0	0	0	0	0	0	0	0	0	0	0	0	0
Olr204	ENSRNOG00000048643	0	0	0	0	0	0	0	0	0	0	0	0	0	0	0	0	0	0	0	0
RF00026.94	-	0	0	0	0	0	0	0	0	0	0	0	0	0	0	0	0	0	0	0	0
RF00026.95	-	0	0	0	0	0	0	0	0	0	0	0	0	0	0	0	0	0	0	0	0
RF00026.96	-	0	0	0	0	0	0	0	0	0	0	0	0	0	0	0	0	0	0	0	0
RF00560.52	-	0	0	0	0	0	0	0	0	0	0	0	0	0	0	0	0	0	0	0	0
AC098190.1	ENSRNOG00000057169	0	0	0	0	0	0	0	0	0	0	0	0	0	0	0	0	0	0	0	0
AABR07007362.1	-	0	0	0	0	0	0	0	0	0	0	0	0	0	0	0	0	0	0	0	0
RF00003.15	-	0	0	0	0	0	0	0	0	0	0	0	0	0	0	0	0	0	0	0	0
AC099304.2	-	0	0	0	0	0	0	0	0	0	0	0	0	0	0	0	0	0	0	0	0
AC099304.1	-	0	0	0	0	0	0	0	0	0	0	0	0	0	0	0	0	0	0	0	0
RF00026.97	-	0	0	0	0	0	0	0	0	0	0	0	0	0	0	0	0	0	0	0	0
AC103227.1	ENSRNOG00000056707	0	0	0	0	0	0	0	0	0	0	0	0	0	0	0	0	0	0	0	0
RF00026.98	-	0	0	0	0	0	0	0	0	0	0	0	0	0	0	0	0	0	0	0	0
Mir3597-2	-	0	0	0	0	0	0	0	0	0	0	0	0	0	0	0	0	0	0	0	0
AABR07007385.1	-	0	0	0	0	0	0	0	0	0	0	0	0	0	0	0	0	0	0	0	0
AABR07007399.1	ENSRNOG00000049010	0	0	0	0	0	0	0	0	0	0	0	0	0	0	0	0	0	0	0	0
AABR07007409.1	ENSRNOG00000058632	0	0	0	0	0	0	0	0	0	0	0	0	0	0	0	0	0	0	0	0
LOC252890	-	0	0	0	0	0	0	0	0	0	0	0	0	0	0	0	0	0	0	0	0
RF00009.6	-	0	0	0	0	0	0	0	0	0	0	0	0	0	0	0	0	0	0	0	0
AABR07007517.1	-	0	0	0	0	0	0	0	0	0	0	0	0	0	0	0	0	0	0	0	0
RF00026.99	-	0	0	0	0	0	0	0	0	0	0	0	0	0	0	0	0	0	0	0	0
RF01233.1	-	0	0	0	0	0	0	0	0	0	0	0	0	0	0	0	0	0	0	0	0
AABR07007566.1	ENSRNOG00000054888	0	0	0	0	0	0	0	0	0	0	0	0	0	0	0	0	0	0	0	0
AABR07007584.2	-	0	0	0	0	0	0	0	0	0	0	0	0	0	0	0	0	0	0	0	0
AABR07007592.1	-	0	0	0	0	0	0	0	0	0	0	0	0	0	0	0	0	0	0	0	0
RF00560.53	-	0	0	0	0	0	0	0	0	0	0	0	0	0	0	0	0	0	0	0	0
Ckmt2	ENSRNOG00000055450	0	0	0	0	0	0	0	0	0	0	0	0	0	0	0	0	0	0	0	0
AABR07007645.1	-	0	0	0	0	0	0	0	0	0	0	0	0	0	0	0	0	0	0	0	0
AABR07007663.1	ENSRNOG00000052958	0	0	0	0	0	0	0	0	0	0	0	0	0	0	0	0	0	0	0	0
AABR07007675.2	ENSRNOG00000058886	0	0	0	0	0	0	0	0	0	0	0	0	0	0	0	0	0	0	0	0
AABR07007689.1	-	0	0	0	0	0	0	0	0	0	0	0	0	0	0	0	0	0	0	0	0
AABR07007690.2	-	0	0	0	0	0	0	0	0	0	0	0	0	0	0	0	0	0	0	0	0
AABR07007690.1	-	0	0	0	0	0	0	0	0	0	0	0	0	0	0	0	0	0	0	0	0
LOC108349922	ENSRNOG00000058293	0	0	0	0	0	0	0	0	0	0	0	0	0	0	0	0	0	0	0	0
Otp	ENSRNOG00000010560	0	0	0	0	0	0	0	0	0	0	0	0	0	0	0	0	0	0	0	0
RF00026.100	-	0	0	0	0	0	0	0	0	0	0	0	0	0	0	0	0	0	0	0	0
LOC100912266	ENSRNOG00000059441	0	0	0	0	0	0	0	0	0	0	0	0	0	0	0	0	0	0	0	0
RF01234	-	0	0	0	0	0	0	0	0	0	0	0	0	0	0	0	0	0	0	0	0
RF00592	-	0	0	0	0	0	0	0	0	0	0	0	0	0	0	0	0	0	0	0	0
AABR07007717.2	ENSRNOG00000057200	0	0	0	0	0	0	0	0	0	0	0	0	0	0	0	0	0	0	0	0
RF00561.2	-	0	0	0	0	0	0	0	0	0	0	0	0	0	0	0	0	0	0	0	0
RF00003.16	-	0	0	0	0	0	0	0	0	0	0	0	0	0	0	0	0	0	0	0	0
AABR07007743.1	-	0	0	0	0	0	0	0	0	0	0	0	0	0	0	0	0	0	0	0	0
RF00026.101	-	0	0	0	0	0	0	0	0	0	0	0	0	0	0	0	0	0	0	0	0
AABR07007744.2	ENSRNOG00000060714	0	0	0	0	0	0	0	0	0	0	0	0	0	0	0	0	0	0	0	0
AABR07007745.1	-	0	0	0	0	0	0	0	0	0	0	0	0	0	0	0	0	0	0	0	0
AABR07007758.2	-	0	0	0	0	0	0	0	0	0	0	0	0	0	0	0	0	0	0	0	0
AABR07007765.1	ENSRNOG00000060072	0	0	0	0	0	0	0	0	0	0	0	0	0	0	0	0	0	0	0	0
AABR07007769.1	ENSRNOG00000025321	0	0	0	0	0	0	0	0	0	0	0	0	0	0	0	0	0	0	0	0
RF00026.102	-	0	0	0	0	0	0	0	0	0	0	0	0	0	0	0	0	0	0	0	0
RF00007.1	-	0	0	0	0	0	0	0	0	0	0	0	0	0	0	0	0	0	0	0	0
AC119356.1	ENSRNOG00000058744	0	0	0	0	0	0	0	0	0	0	0	0	0	0	0	0	0	0	0	0
RF00560.54	-	0	0	0	0	0	0	0	0	0	0	0	0	0	0	0	0	0	0	0	0
RF00026.103	-	0	0	0	0	0	0	0	0	0	0	0	0	0	0	0	0	0	0	0	0
RF00402	-	0	0	0	0	0	0	0	0	0	0	0	0	0	0	0	0	0	0	0	0
AABR07007802.2	ENSRNOG00000056276	0	0	0	0	0	0	0	0	0	0	0	0	0	0	0	0	0	0	0	0
AABR07007802.1	ENSRNOG00000055452	0	0	0	0	0	0	0	0	0	0	0	0	0	0	0	0	0	0	0	0
AABR07007833.2	ENSRNOG00000056895	0	0	0	0	0	0	0	0	0	0	0	0	0	0	0	0	0	0	0	0
AABR07007833.1	ENSRNOG00000051366	0	0	0	0	0	0	0	0	0	0	0	0	0	0	0	0	0	0	0	0
RF00560.55	-	0	0	0	0	0	0	0	0	0	0	0	0	0	0	0	0	0	0	0	0
AABR07007839.1	ENSRNOG00000059805	0	0	0	0	0	0	0	0	0	0	0	0	0	0	0	0	0	0	0	0
RF00421.4	-	0	0	0	0	0	0	0	0	0	0	0	0	0	0	0	0	0	0	0	0
RF00015.12	-	0	0	0	0	0	0	0	0	0	0	0	0	0	0	0	0	0	0	0	0
AABR07007863.1	ENSRNOG00000052924	0	0	0	0	0	0	0	0	0	0	0	0	0	0	0	0	0	0	0	0
AABR07007874.1	ENSRNOG00000054794	0	0	0	0	0	0	0	0	0	0	0	0	0	0	0	0	0	0	0	0
RF00026.104	-	0	0	0	0	0	0	0	0	0	0	0	0	0	0	0	0	0	0	0	0
AABR07007878.1	ENSRNOG00000059628	0	0	0	0	0	0	0	0	0	0	0	0	0	0	0	0	0	0	0	0
AABR07007879.1	ENSRNOG00000058177	0	0	0	0	0	0	0	0	0	0	0	0	0	0	0	0	0	0	0	0
RF00398.1	-	0	0	0	0	0	0	0	0	0	0	0	0	0	0	0	0	0	0	0	0
RF00100.39	-	0	0	0	0	0	0	0	0	0	0	0	0	0	0	0	0	0	0	0	0
AABR07007896.1	ENSRNOG00000056649	0	0	0	0	0	0	0	0	0	0	0	0	0	0	0	0	0	0	0	0
RF00026.105	-	0	0	0	0	0	0	0	0	0	0	0	0	0	0	0	0	0	0	0	0
LOC100910224	ENSRNOG00000012079	0	0	0	0	0	0	0	0	0	0	0	0	0	0	0	0	0	0	0	0
AABR07007924.1	-	0	0	0	0	0	0	0	0	0	0	0	0	0	0	0	0	0	0	0	0
LOC100910086	ENSRNOG00000047788	0	0	0	0	0	0	0	0	0	0	0	0	0	0	0	0	0	0	0	0
LOC100909993	ENSRNOG00000047291	0	0	0	0	0	0	0	0	0	0	0	0	0	0	0	0	0	0	0	0
LOC100910041	ENSRNOG00000061331	0	0	0	0	0	0	0	0	0	0	0	0	0	0	0	0	0	0	0	0
LOC100910378	ENSRNOG00000047334	0	0	0	0	0	0	0	0	0	0	0	0	0	0	0	0	0	0	0	0
LOC100910111	ENSRNOG00000049183	0	0	0	0	0	0	0	0	0	0	0	0	0	0	0	0	0	0	0	0
LOC100910145	ENSRNOG00000048588	0	0	0	0	0	0	0	0	0	0	0	0	0	0	0	0	0	0	0	0
AABR07007928.1	ENSRNOG00000047601	0	0	0	0	0	0	0	0	0	0	0	0	0	0	0	0	0	0	0	0
LOC100909937	ENSRNOG00000046225	0	0	0	0	0	0	0	0	0	0	0	0	0	0	0	0	0	0	0	0
LOC100910051	ENSRNOG00000047332	0	0	0	0	0	0	0	0	0	0	0	0	0	0	0	0	0	0	0	0
LOC100910335	ENSRNOG00000050950	0	0	0	0	0	0	0	0	0	0	0	0	0	0	0	0	0	0	0	0
AABR07007931.1	ENSRNOG00000049977	0	0	0	0	0	0	0	0	0	0	0	0	0	0	0	0	0	0	0	0
LOC103693054	ENSRNOG00000048508	0	0	0	0	0	0	0	0	0	0	0	0	0	0	0	0	0	0	0	0
LOC100910543	ENSRNOG00000054595	0	0	0	0	0	0	0	0	0	0	0	0	0	0	0	0	0	0	0	0
LOC100910500	ENSRNOG00000052652	0	0	0	0	0	0	0	0	0	0	0	0	0	0	0	0	0	0	0	0
RF00560.56	-	0	0	0	0	0	0	0	0	0	0	0	0	0	0	0	0	0	0	0	0
LOC108348103	ENSRNOG00000045693	0	0	0	0	0	0	0	0	0	0	0	0	0	0	0	0	0	0	0	0
Spink14	ENSRNOG00000028902	0	0	0	0	0	0	0	0	0	0	0	0	0	0	0	0	0	0	0	0
LOC100910942	ENSRNOG00000013073	0	0	0	0	0	0	0	0	0	0	0	0	0	0	0	0	0	0	0	0
LOC103694201	ENSRNOG00000051016	0	0	0	0	0	0	0	0	0	0	0	0	0	0	0	0	0	0	0	0
Htr1a	ENSRNOG00000010254	0	0	0	0	0	0	0	0	0	0	0	0	0	0	0	0	0	0	0	0
AABR07007978.1	ENSRNOG00000051778	0	0	0	0	0	0	0	0	0	0	0	0	0	0	0	0	0	0	0	0
AABR07007980.1	ENSRNOG00000053154	0	0	0	0	0	0	0	0	0	0	0	0	0	0	0	0	0	0	0	0
AABR07007980.2	ENSRNOG00000057850	0	0	0	0	0	0	0	0	0	0	0	0	0	0	0	0	0	0	0	0
LOC102556361	ENSRNOG00000053187	0	0	0	0	0	0	0	0	0	0	0	0	0	0	0	0	0	0	0	0
AABR07007987.1	ENSRNOG00000056598	0	0	0	0	0	0	0	0	0	0	0	0	0	0	0	0	0	0	0	0
RF00026.106	-	0	0	0	0	0	0	0	0	0	0	0	0	0	0	0	0	0	0	0	0
RF00493.1	-	0	0	0	0	0	0	0	0	0	0	0	0	0	0	0	0	0	0	0	0
RF00494.1	-	0	0	0	0	0	0	0	0	0	0	0	0	0	0	0	0	0	0	0	0
RF00026.107	-	0	0	0	0	0	0	0	0	0	0	0	0	0	0	0	0	0	0	0	0
AABR07008013.1	ENSRNOG00000053649	0	0	0	0	0	0	0	0	0	0	0	0	0	0	0	0	0	0	0	0
Mir582	-	0	0	0	0	0	0	0	0	0	0	0	0	0	0	0	0	0	0	0	0
AABR07008066.1	-	0	0	0	0	0	0	0	0	0	0	0	0	0	0	0	0	0	0	0	0
AABR07008074.1	-	0	0	0	0	0	0	0	0	0	0	0	0	0	0	0	0	0	0	0	0
AABR07008097.1	ENSRNOG00000026928	0	0	0	0	0	0	0	0	0	0	0	0	0	0	0	0	0	0	0	0
Actbl2	ENSRNOG00000043292	0	0	0	0	0	0	0	0	0	0	0	0	0	0	0	0	0	0	0	0
AABR07008099.1	-	0	0	0	0	0	0	0	0	0	0	0	0	0	0	0	0	0	0	0	0
AABR07008099.2	ENSRNOG00000058955	0	0	0	0	0	0	0	0	0	0	0	0	0	0	0	0	0	0	0	0
AABR07008103.1	-	0	0	0	0	0	0	0	0	0	0	0	0	0	0	0	0	0	0	0	0
AABR07008107.1	ENSRNOG00000054714	0	0	0	0	0	0	0	0	0	0	0	0	0	0	0	0	0	0	0	0
LOC100912399	ENSRNOG00000050275	0	0	0	0	0	0	0	0	0	0	0	0	0	0	0	0	0	0	0	0
AABR07008108.1	ENSRNOG00000053901	0	0	0	0	0	0	0	0	0	0	0	0	0	0	0	0	0	0	0	0
RF00026.108	-	0	0	0	0	0	0	0	0	0	0	0	0	0	0	0	0	0	0	0	0
AABR07008118.1	ENSRNOG00000059665	0	0	0	0	0	0	0	0	0	0	0	0	0	0	0	0	0	0	0	0
RF00432.2	-	0	0	0	0	0	0	0	0	0	0	0	0	0	0	0	0	0	0	0	0
AABR07008126.1	ENSRNOG00000054288	0	0	0	0	0	0	0	0	0	0	0	0	0	0	0	0	0	0	0	0
Mcidas	ENSRNOG00000039588	0	0	0	0	0	0	0	0	0	0	0	0	0	0	0	0	0	0	0	0
Mir449c	-	0	0	0	0	0	0	0	0	0	0	0	0	0	0	0	0	0	0	0	0
AC106510.1	-	0	0	0	0	0	0	0	0	0	0	0	0	0	0	0	0	0	0	0	0
Mir449a	-	0	0	0	0	0	0	0	0	0	0	0	0	0	0	0	0	0	0	0	0
AABR07072704.1	ENSRNOG00000055170	0	0	0	0	0	0	0	0	0	0	0	0	0	0	0	0	0	0	0	0
RF00001.30	-	0	0	0	0	0	0	0	0	0	0	0	0	0	0	0	0	0	0	0	0
AABR07008142.1	ENSRNOG00000047990	0	0	0	0	0	0	0	0	0	0	0	0	0	0	0	0	0	0	0	0
AABR07008152.1	ENSRNOG00000058109	0	0	0	0	0	0	0	0	0	0	0	0	0	0	0	0	0	0	0	0
LOC108350225	ENSRNOG00000048474	0	0	0	0	0	0	0	0	0	0	0	0	0	0	0	0	0	0	0	0
Olr1262	ENSRNOG00000045981	0	0	0	0	0	0	0	0	0	0	0	0	0	0	0	0	0	0	0	0
Olr1264	ENSRNOG00000047687	0	0	0	0	0	0	0	0	0	0	0	0	0	0	0	0	0	0	0	0
Olr1265	ENSRNOG00000047572	0	0	0	0	0	0	0	0	0	0	0	0	0	0	0	0	0	0	0	0
LOC108350228	ENSRNOG00000048892	0	0	0	0	0	0	0	0	0	0	0	0	0	0	0	0	0	0	0	0
LOC108350226	ENSRNOG00000047953	0	0	0	0	0	0	0	0	0	0	0	0	0	0	0	0	0	0	0	0
AABR07008180.1	-	0	0	0	0	0	0	0	0	0	0	0	0	0	0	0	0	0	0	0	0
RF00405.4	-	0	0	0	0	0	0	0	0	0	0	0	0	0	0	0	0	0	0	0	0
RF00026.109	-	0	0	0	0	0	0	0	0	0	0	0	0	0	0	0	0	0	0	0	0
RF00100.40	-	0	0	0	0	0	0	0	0	0	0	0	0	0	0	0	0	0	0	0	0
RF00026.110	-	0	0	0	0	0	0	0	0	0	0	0	0	0	0	0	0	0	0	0	0
RF00015.13	-	0	0	0	0	0	0	0	0	0	0	0	0	0	0	0	0	0	0	0	0
RF00001.31	-	0	0	0	0	0	0	0	0	0	0	0	0	0	0	0	0	0	0	0	0
LOC499530	ENSRNOG00000031115	0	0	0	0	0	0	0	0	0	0	0	0	0	0	0	0	0	0	0	0
RF00100.41	-	0	0	0	0	0	0	0	0	0	0	0	0	0	0	0	0	0	0	0	0
AABR07008242.1	ENSRNOG00000046657	0	0	0	0	0	0	0	0	0	0	0	0	0	0	0	0	0	0	0	0
AABR07008256.1	ENSRNOG00000052551	0	0	0	0	0	0	0	0	0	0	0	0	0	0	0	0	0	0	0	0
AABR07008256.2	ENSRNOG00000056804	0	0	0	0	0	0	0	0	0	0	0	0	0	0	0	0	0	0	0	0
AABR07008259.1	ENSRNOG00000059924	0	0	0	0	0	0	0	0	0	0	0	0	0	0	0	0	0	0	0	0
RF00560.57	-	0	0	0	0	0	0	0	0	0	0	0	0	0	0	0	0	0	0	0	0
AABR07008285.1	ENSRNOG00000054616	0	0	0	0	0	0	0	0	0	0	0	0	0	0	0	0	0	0	0	0
AABR07008293.2	-	0	0	0	0	0	0	0	0	0	0	0	0	0	0	0	0	0	0	0	0
RF00049	-	0	0	0	0	0	0	0	0	0	0	0	0	0	0	0	0	0	0	0	0
RF00026.111	-	0	0	0	0	0	0	0	0	0	0	0	0	0	0	0	0	0	0	0	0
AABR07008298.2	ENSRNOG00000061553	0	0	0	0	0	0	0	0	0	0	0	0	0	0	0	0	0	0	0	0
AABR07008298.1	ENSRNOG00000054825	0	0	0	0	0	0	0	0	0	0	0	0	0	0	0	0	0	0	0	0
AABR07008300.1	-	0	0	0	0	0	0	0	0	0	0	0	0	0	0	0	0	0	0	0	0
AABR07008309.1	ENSRNOG00000052649	0	0	0	0	0	0	0	0	0	0	0	0	0	0	0	0	0	0	0	0
AABR07008319.1	ENSRNOG00000056627	0	0	0	0	0	0	0	0	0	0	0	0	0	0	0	0	0	0	0	0
RF00619.2	-	0	0	0	0	0	0	0	0	0	0	0	0	0	0	0	0	0	0	0	0
AABR07008341.1	ENSRNOG00000054353	0	0	0	0	0	0	0	0	0	0	0	0	0	0	0	0	0	0	0	0
RF00100.42	-	0	0	0	0	0	0	0	0	0	0	0	0	0	0	0	0	0	0	0	0
RF00100.43	-	0	0	0	0	0	0	0	0	0	0	0	0	0	0	0	0	0	0	0	0
AABR07008350.1	ENSRNOG00000048753	0	0	0	0	0	0	0	0	0	0	0	0	0	0	0	0	0	0	0	0
RF00560.58	-	0	0	0	0	0	0	0	0	0	0	0	0	0	0	0	0	0	0	0	0
RF00560.59	-	0	0	0	0	0	0	0	0	0	0	0	0	0	0	0	0	0	0	0	0
RF00577	-	0	0	0	0	0	0	0	0	0	0	0	0	0	0	0	0	0	0	0	0
AABR07008386.1	ENSRNOG00000058923	0	0	0	0	0	0	0	0	0	0	0	0	0	0	0	0	0	0	0	0
RF00560.60	-	0	0	0	0	0	0	0	0	0	0	0	0	0	0	0	0	0	0	0	0
RF00100.44	-	0	0	0	0	0	0	0	0	0	0	0	0	0	0	0	0	0	0	0	0
RF00015.14	-	0	0	0	0	0	0	0	0	0	0	0	0	0	0	0	0	0	0	0	0
AABR07008420.1	-	0	0	0	0	0	0	0	0	0	0	0	0	0	0	0	0	0	0	0	0
AABR07008421.1	-	0	0	0	0	0	0	0	0	0	0	0	0	0	0	0	0	0	0	0	0
AABR07008424.1	ENSRNOG00000056794	0	0	0	0	0	0	0	0	0	0	0	0	0	0	0	0	0	0	0	0
RF00026.112	-	0	0	0	0	0	0	0	0	0	0	0	0	0	0	0	0	0	0	0	0
AABR07008440.1	-	0	0	0	0	0	0	0	0	0	0	0	0	0	0	0	0	0	0	0	0
Ugt3a2	ENSRNOG00000059568	0	0	0	0	0	0	0	0	0	0	0	0	0	0	0	0	0	0	0	0
RF00100.45	-	0	0	0	0	0	0	0	0	0	0	0	0	0	0	0	0	0	0	0	0
RF00560.61	-	0	0	0	0	0	0	0	0	0	0	0	0	0	0	0	0	0	0	0	0
AABR07008491.1	ENSRNOG00000059296	0	0	0	0	0	0	0	0	0	0	0	0	0	0	0	0	0	0	0	0
LOC499541	ENSRNOG00000030171	0	0	0	0	0	0	0	0	0	0	0	0	0	0	0	0	0	0	0	0
LOC499542	ENSRNOG00000032427	0	0	0	0	0	0	0	0	0	0	0	0	0	0	0	0	0	0	0	0
LOC499544	ENSRNOG00000030204	0	0	0	0	0	0	0	0	0	0	0	0	0	0	0	0	0	0	0	0
RF00026.113	-	0	0	0	0	0	0	0	0	0	0	0	0	0	0	0	0	0	0	0	0
AC095678.1	-	0	0	0	0	0	0	0	0	0	0	0	0	0	0	0	0	0	0	0	0
AABR07008505.1	-	0	0	0	0	0	0	0	0	0	0	0	0	0	0	0	0	0	0	0	0
AABR07008513.1	-	0	0	0	0	0	0	0	0	0	0	0	0	0	0	0	0	0	0	0	0
RF00001.32	-	0	0	0	0	0	0	0	0	0	0	0	0	0	0	0	0	0	0	0	0
AABR07008530.1	ENSRNOG00000055784	0	0	0	0	0	0	0	0	0	0	0	0	0	0	0	0	0	0	0	0
RF00026.114	-	0	0	0	0	0	0	0	0	0	0	0	0	0	0	0	0	0	0	0	0
AABR07008568.1	ENSRNOG00000058937	0	0	0	0	0	0	0	0	0	0	0	0	0	0	0	0	0	0	0	0
AABR07008594.1	ENSRNOG00000058273	0	0	0	0	0	0	0	0	0	0	0	0	0	0	0	0	0	0	0	0
AABR07008597.1	ENSRNOG00000053100	0	0	0	0	0	0	0	0	0	0	0	0	0	0	0	0	0	0	0	0
RF00001.33	-	0	0	0	0	0	0	0	0	0	0	0	0	0	0	0	0	0	0	0	0
RF00001.34	-	0	0	0	0	0	0	0	0	0	0	0	0	0	0	0	0	0	0	0	0
RF00100.46	-	0	0	0	0	0	0	0	0	0	0	0	0	0	0	0	0	0	0	0	0
RF00100.47	-	0	0	0	0	0	0	0	0	0	0	0	0	0	0	0	0	0	0	0	0
AABR07008655.1	ENSRNOG00000061232	0	0	0	0	0	0	0	0	0	0	0	0	0	0	0	0	0	0	0	0
AABR07008661.1	ENSRNOG00000051543	0	0	0	0	0	0	0	0	0	0	0	0	0	0	0	0	0	0	0	0
RF00405.5	-	0	0	0	0	0	0	0	0	0	0	0	0	0	0	0	0	0	0	0	0
AABR07008724.1	ENSRNOG00000019037	0	0	0	0	0	0	0	0	0	0	0	0	0	0	0	0	0	0	0	0
RF00560.62	-	0	0	0	0	0	0	0	0	0	0	0	0	0	0	0	0	0	0	0	0
RF00421.5	-	0	0	0	0	0	0	0	0	0	0	0	0	0	0	0	0	0	0	0	0
RF00003.18	-	0	0	0	0	0	0	0	0	0	0	0	0	0	0	0	0	0	0	0	0
RF00560.63	-	0	0	0	0	0	0	0	0	0	0	0	0	0	0	0	0	0	0	0	0
AABR07008805.1	-	0	0	0	0	0	0	0	0	0	0	0	0	0	0	0	0	0	0	0	0
RF00003.19	-	0	0	0	0	0	0	0	0	0	0	0	0	0	0	0	0	0	0	0	0
RF00003.20	-	0	0	0	0	0	0	0	0	0	0	0	0	0	0	0	0	0	0	0	0
RF00003.21	-	0	0	0	0	0	0	0	0	0	0	0	0	0	0	0	0	0	0	0	0
AABR07008844.1	ENSRNOG00000061700	0	0	0	0	0	0	0	0	0	0	0	0	0	0	0	0	0	0	0	0
AABR07008876.1	ENSRNOG00000053292	0	0	0	0	0	0	0	0	0	0	0	0	0	0	0	0	0	0	0	0
AABR07008878.1	ENSRNOG00000051488	0	0	0	0	0	0	0	0	0	0	0	0	0	0	0	0	0	0	0	0
AABR07008898.1	ENSRNOG00000059376	0	0	0	0	0	0	0	0	0	0	0	0	0	0	0	0	0	0	0	0
AABR07008911.1	ENSRNOG00000056969	0	0	0	0	0	0	0	0	0	0	0	0	0	0	0	0	0	0	0	0
LOC103689968	ENSRNOG00000057522	0	0	0	0	0	0	0	0	0	0	0	0	0	0	0	0	0	0	0	0
Zfp622	ENSRNOG00000059443	0	0	0	0	0	0	0	0	0	0	0	0	0	0	0	0	0	0	0	0
AC113901.1	ENSRNOG00000060222	0	0	0	0	0	0	0	0	0	0	0	0	0	0	0	0	0	0	0	0
RF00066.12	-	0	0	0	0	0	0	0	0	0	0	0	0	0	0	0	0	0	0	0	0
AABR07008916.1	-	0	0	0	0	0	0	0	0	0	0	0	0	0	0	0	0	0	0	0	0
RF00560.64	-	0	0	0	0	0	0	0	0	0	0	0	0	0	0	0	0	0	0	0	0
AABR07008948.1	ENSRNOG00000055866	0	0	0	0	0	0	0	0	0	0	0	0	0	0	0	0	0	0	0	0
AABR07008970.1	ENSRNOG00000058721	0	0	0	0	0	0	0	0	0	0	0	0	0	0	0	0	0	0	0	0
LOC102551357	ENSRNOG00000056592	0	0	0	0	0	0	0	0	0	0	0	0	0	0	0	0	0	0	0	0
AABR07008991.1	ENSRNOG00000057131	0	0	0	0	0	0	0	0	0	0	0	0	0	0	0	0	0	0	0	0
AABR07009002.1	ENSRNOG00000059117	0	0	0	0	0	0	0	0	0	0	0	0	0	0	0	0	0	0	0	0
RF00560.65	-	0	0	0	0	0	0	0	0	0	0	0	0	0	0	0	0	0	0	0	0
RF00026.115	-	0	0	0	0	0	0	0	0	0	0	0	0	0	0	0	0	0	0	0	0
RF00560.66	-	0	0	0	0	0	0	0	0	0	0	0	0	0	0	0	0	0	0	0	0
RF00066.13	-	0	0	0	0	0	0	0	0	0	0	0	0	0	0	0	0	0	0	0	0
AABR07009028.1	ENSRNOG00000051925	0	0	0	0	0	0	0	0	0	0	0	0	0	0	0	0	0	0	0	0
RF00003.22	-	0	0	0	0	0	0	0	0	0	0	0	0	0	0	0	0	0	0	0	0
AABR07009031.1	ENSRNOG00000061466	0	0	0	0	0	0	0	0	0	0	0	0	0	0	0	0	0	0	0	0
RF00560.67	-	0	0	0	0	0	0	0	0	0	0	0	0	0	0	0	0	0	0	0	0
RF00399.5	-	0	0	0	0	0	0	0	0	0	0	0	0	0	0	0	0	0	0	0	0
RF00560.68	-	0	0	0	0	0	0	0	0	0	0	0	0	0	0	0	0	0	0	0	0
RF00026.116	-	0	0	0	0	0	0	0	0	0	0	0	0	0	0	0	0	0	0	0	0
Tas2r119	ENSRNOG00000011963	0	0	0	0	0	0	0	0	0	0	0	0	0	0	0	0	0	0	0	0
RF01156	-	0	0	0	0	0	0	0	0	0	0	0	0	0	0	0	0	0	0	0	0
AABR07009052.1	-	0	0	0	0	0	0	0	0	0	0	0	0	0	0	0	0	0	0	0	0
LOC100909879	ENSRNOG00000032580	0	0	0	0	0	0	0	0	0	0	0	0	0	0	0	0	0	0	0	0
AABR07009154.1	ENSRNOG00000056034	0	0	0	0	0	0	0	0	0	0	0	0	0	0	0	0	0	0	0	0
LOC499565	ENSRNOG00000031320	0	0	0	0	0	0	0	0	0	0	0	0	0	0	0	0	0	0	0	0
AABR07009218.1	-	0	0	0	0	0	0	0	0	0	0	0	0	0	0	0	0	0	0	0	0
RF00100.50	-	0	0	0	0	0	0	0	0	0	0	0	0	0	0	0	0	0	0	0	0
AABR07009247.1	ENSRNOG00000051687	0	0	0	0	0	0	0	0	0	0	0	0	0	0	0	0	0	0	0	0
AABR07009260.1	ENSRNOG00000030039	0	0	0	0	0	0	0	0	0	0	0	0	0	0	0	0	0	0	0	0
AABR07009260.2	ENSRNOG00000053978	0	0	0	0	0	0	0	0	0	0	0	0	0	0	0	0	0	0	0	0
RF00560.69	-	0	0	0	0	0	0	0	0	0	0	0	0	0	0	0	0	0	0	0	0
RF00026.117	-	0	0	0	0	0	0	0	0	0	0	0	0	0	0	0	0	0	0	0	0
Fabp9	ENSRNOG00000011082	0	0	0	0	0	0	0	0	0	0	0	0	0	0	0	0	0	0	0	0
RF00026.118	-	0	0	0	0	0	0	0	0	0	0	0	0	0	0	0	0	0	0	0	0
RF00026.119	-	0	0	0	0	0	0	0	0	0	0	0	0	0	0	0	0	0	0	0	0
RF00026.120	-	0	0	0	0	0	0	0	0	0	0	0	0	0	0	0	0	0	0	0	0
RF00026.121	-	0	0	0	0	0	0	0	0	0	0	0	0	0	0	0	0	0	0	0	0
AABR07009351.1	ENSRNOG00000058574	0	0	0	0	0	0	0	0	0	0	0	0	0	0	0	0	0	0	0	0
RF00003.23	-	0	0	0	0	0	0	0	0	0	0	0	0	0	0	0	0	0	0	0	0
AABR07009357.2	ENSRNOG00000060543	0	0	0	0	0	0	0	0	0	0	0	0	0	0	0	0	0	0	0	0
AABR07009357.1	ENSRNOG00000050719	0	0	0	0	0	0	0	0	0	0	0	0	0	0	0	0	0	0	0	0
RF00015.15	-	0	0	0	0	0	0	0	0	0	0	0	0	0	0	0	0	0	0	0	0
AABR07009373.1	ENSRNOG00000011429	0	0	0	0	0	0	0	0	0	0	0	0	0	0	0	0	0	0	0	0
LOC499573	ENSRNOG00000033449	0	0	0	0	0	0	0	0	0	0	0	0	0	0	0	0	0	0	0	0
RF00428	-	0	0	0	0	0	0	0	0	0	0	0	0	0	0	0	0	0	0	0	0
RF00560.70	-	0	0	0	0	0	0	0	0	0	0	0	0	0	0	0	0	0	0	0	0
AABR07009395.1	-	0	0	0	0	0	0	0	0	0	0	0	0	0	0	0	0	0	0	0	0
RF00100.51	-	0	0	0	0	0	0	0	0	0	0	0	0	0	0	0	0	0	0	0	0
RF00560.71	-	0	0	0	0	0	0	0	0	0	0	0	0	0	0	0	0	0	0	0	0
RF00026.122	-	0	0	0	0	0	0	0	0	0	0	0	0	0	0	0	0	0	0	0	0
RF00410.3	-	0	0	0	0	0	0	0	0	0	0	0	0	0	0	0	0	0	0	0	0
LOC108351601	ENSRNOG00000052217	0	0	0	0	0	0	0	0	0	0	0	0	0	0	0	0	0	0	0	0
AABR07009428.1	ENSRNOG00000055685	0	0	0	0	0	0	0	0	0	0	0	0	0	0	0	0	0	0	0	0
AABR07009457.1	-	0	0	0	0	0	0	0	0	0	0	0	0	0	0	0	0	0	0	0	0
RF00560.72	-	0	0	0	0	0	0	0	0	0	0	0	0	0	0	0	0	0	0	0	0
RF00017.3	-	0	0	0	0	0	0	0	0	0	0	0	0	0	0	0	0	0	0	0	0
RF00560.73	-	0	0	0	0	0	0	0	0	0	0	0	0	0	0	0	0	0	0	0	0
RF00340.3	-	0	0	0	0	0	0	0	0	0	0	0	0	0	0	0	0	0	0	0	0
RF00405.6	-	0	0	0	0	0	0	0	0	0	0	0	0	0	0	0	0	0	0	0	0
AABR07009536.1	ENSRNOG00000059377	0	0	0	0	0	0	0	0	0	0	0	0	0	0	0	0	0	0	0	0
AABR07009538.1	-	0	0	0	0	0	0	0	0	0	0	0	0	0	0	0	0	0	0	0	0
Mir124-2	-	0	0	0	0	0	0	0	0	0	0	0	0	0	0	0	0	0	0	0	0
Tceal3	ENSRNOG00000049020	0	0	0	0	0	0	0	0	0	0	0	0	0	0	0	0	0	0	0	0
RGD1566159	ENSRNOG00000037684	0	0	0	0	0	0	0	0	0	0	0	0	0	0	0	0	0	0	0	0
Pramel3	-	0	0	0	0	0	0	0	0	0	0	0	0	0	0	0	0	0	0	0	0
RF00560.74	-	0	0	0	0	0	0	0	0	0	0	0	0	0	0	0	0	0	0	0	0
LOC100361143	ENSRNOG00000059302	0	0	0	0	0	0	0	0	0	0	0	0	0	0	0	0	0	0	0	0
RF00026.123	-	0	0	0	0	0	0	0	0	0	0	0	0	0	0	0	0	0	0	0	0
AABR07009599.2	ENSRNOG00000059333	0	0	0	0	0	0	0	0	0	0	0	0	0	0	0	0	0	0	0	0
AABR07009599.1	ENSRNOG00000051894	0	0	0	0	0	0	0	0	0	0	0	0	0	0	0	0	0	0	0	0
AABR07009600.1	ENSRNOG00000056127	0	0	0	0	0	0	0	0	0	0	0	0	0	0	0	0	0	0	0	0
AABR07009600.2	ENSRNOG00000056581	0	0	0	0	0	0	0	0	0	0	0	0	0	0	0	0	0	0	0	0
AABR07009634.1	ENSRNOG00000052367	0	0	0	0	0	0	0	0	0	0	0	0	0	0	0	0	0	0	0	0
AABR07009634.2	ENSRNOG00000052903	0	0	0	0	0	0	0	0	0	0	0	0	0	0	0	0	0	0	0	0
AABR07009638.2	ENSRNOG00000051963	0	0	0	0	0	0	0	0	0	0	0	0	0	0	0	0	0	0	0	0
AABR07009639.1	ENSRNOG00000053422	0	0	0	0	0	0	0	0	0	0	0	0	0	0	0	0	0	0	0	0
RF00560.75	-	0	0	0	0	0	0	0	0	0	0	0	0	0	0	0	0	0	0	0	0
RF00004.6	-	0	0	0	0	0	0	0	0	0	0	0	0	0	0	0	0	0	0	0	0
RF00100.52	-	0	0	0	0	0	0	0	0	0	0	0	0	0	0	0	0	0	0	0	0
RF00100.53	-	0	0	0	0	0	0	0	0	0	0	0	0	0	0	0	0	0	0	0	0
AABR07009770.1	-	0	0	0	0	0	0	0	0	0	0	0	0	0	0	0	0	0	0	0	0
AABR07009775.1	-	0	0	0	0	0	0	0	0	0	0	0	0	0	0	0	0	0	0	0	0
Gm25773	-	0	0	0	0	0	0	0	0	0	0	0	0	0	0	0	0	0	0	0	0
Spata16	ENSRNOG00000024521	0	0	0	0	0	0	0	0	0	0	0	0	0	0	0	0	0	0	0	0
AABR07009786.1	-	0	0	0	0	0	0	0	0	0	0	0	0	0	0	0	0	0	0	0	0
RF00003.24	-	0	0	0	0	0	0	0	0	0	0	0	0	0	0	0	0	0	0	0	0
RF00560.76	-	0	0	0	0	0	0	0	0	0	0	0	0	0	0	0	0	0	0	0	0
Ghsr	ENSRNOG00000024119	0	0	0	0	0	0	0	0	0	0	0	0	0	0	0	0	0	0	0	0
RF00001.35	-	0	0	0	0	0	0	0	0	0	0	0	0	0	0	0	0	0	0	0	0
AABR07009824.1	ENSRNOG00000056392	0	0	0	0	0	0	0	0	0	0	0	0	0	0	0	0	0	0	0	0
AABR07009833.1	-	0	0	0	0	0	0	0	0	0	0	0	0	0	0	0	0	0	0	0	0
LOC100910640	ENSRNOG00000046648	0	0	0	0	0	0	0	0	0	0	0	0	0	0	0	0	0	0	0	0
LOC103691445	ENSRNOG00000050842	0	0	0	0	0	0	0	0	0	0	0	0	0	0	0	0	0	0	0	0
LOC100909862	ENSRNOG00000048445	0	0	0	0	0	0	0	0	0	0	0	0	0	0	0	0	0	0	0	0
LOC100910363	ENSRNOG00000049978	0	0	0	0	0	0	0	0	0	0	0	0	0	0	0	0	0	0	0	0
AABR07009890.1	ENSRNOG00000050470	0	0	0	0	0	0	0	0	0	0	0	0	0	0	0	0	0	0	0	0
LOC100910010	ENSRNOG00000048560	0	0	0	0	0	0	0	0	0	0	0	0	0	0	0	0	0	0	0	0
LOC100910402	ENSRNOG00000053897	0	0	0	0	0	0	0	0	0	0	0	0	0	0	0	0	0	0	0	0
LOC100910153	ENSRNOG00000057610	0	0	0	0	0	0	0	0	0	0	0	0	0	0	0	0	0	0	0	0
LOC100910128	-	0	0	0	0	0	0	0	0	0	0	0	0	0	0	0	0	0	0	0	0
LOC100909885	ENSRNOG00000049136	0	0	0	0	0	0	0	0	0	0	0	0	0	0	0	0	0	0	0	0
LOC100910409	ENSRNOG00000060027	0	0	0	0	0	0	0	0	0	0	0	0	0	0	0	0	0	0	0	0
LOC100910548	-	0	0	0	0	0	0	0	0	0	0	0	0	0	0	0	0	0	0	0	0
LOC100910162	ENSRNOG00000049554	0	0	0	0	0	0	0	0	0	0	0	0	0	0	0	0	0	0	0	0
RF00003.25	-	0	0	0	0	0	0	0	0	0	0	0	0	0	0	0	0	0	0	0	0
RF00560.77	-	0	0	0	0	0	0	0	0	0	0	0	0	0	0	0	0	0	0	0	0
Mir551b	-	0	0	0	0	0	0	0	0	0	0	0	0	0	0	0	0	0	0	0	0
AABR07009919.1	ENSRNOG00000023908	0	0	0	0	0	0	0	0	0	0	0	0	0	0	0	0	0	0	0	0
AABR07009919.2	-	0	0	0	0	0	0	0	0	0	0	0	0	0	0	0	0	0	0	0	0
AABR07009927.1	-	0	0	0	0	0	0	0	0	0	0	0	0	0	0	0	0	0	0	0	0
RF00554.2	-	0	0	0	0	0	0	0	0	0	0	0	0	0	0	0	0	0	0	0	0
AABR07009965.1	ENSRNOG00000053688	0	0	0	0	0	0	0	0	0	0	0	0	0	0	0	0	0	0	0	0
RF00156.3	-	0	0	0	0	0	0	0	0	0	0	0	0	0	0	0	0	0	0	0	0
AABR07009984.1	ENSRNOG00000056289	0	0	0	0	0	0	0	0	0	0	0	0	0	0	0	0	0	0	0	0
AABR07009986.1	ENSRNOG00000055301	0	0	0	0	0	0	0	0	0	0	0	0	0	0	0	0	0	0	0	0
AABR07009991.1	-	0	0	0	0	0	0	0	0	0	0	0	0	0	0	0	0	0	0	0	0
RF00276	-	0	0	0	0	0	0	0	0	0	0	0	0	0	0	0	0	0	0	0	0
AABR07010030.1	-	0	0	0	0	0	0	0	0	0	0	0	0	0	0	0	0	0	0	0	0
AABR07010031.1	ENSRNOG00000055532	0	0	0	0	0	0	0	0	0	0	0	0	0	0	0	0	0	0	0	0
AABR07010033.1	ENSRNOG00000051361	0	0	0	0	0	0	0	0	0	0	0	0	0	0	0	0	0	0	0	0
AABR07010033.2	ENSRNOG00000053304	0	0	0	0	0	0	0	0	0	0	0	0	0	0	0	0	0	0	0	0
AABR07010040.1	ENSRNOG00000052290	0	0	0	0	0	0	0	0	0	0	0	0	0	0	0	0	0	0	0	0
AABR07010041.1	-	0	0	0	0	0	0	0	0	0	0	0	0	0	0	0	0	0	0	0	0
AABR07010061.1	-	0	0	0	0	0	0	0	0	0	0	0	0	0	0	0	0	0	0	0	0
RF00026.124	-	0	0	0	0	0	0	0	0	0	0	0	0	0	0	0	0	0	0	0	0
AABR07010085.1	ENSRNOG00000054039	0	0	0	0	0	0	0	0	0	0	0	0	0	0	0	0	0	0	0	0
AABR07010085.2	ENSRNOG00000056177	0	0	0	0	0	0	0	0	0	0	0	0	0	0	0	0	0	0	0	0
AC116283.1	ENSRNOG00000059157	0	0	0	0	0	0	0	0	0	0	0	0	0	0	0	0	0	0	0	0
Il2	ENSRNOG00000017348	0	0	0	0	0	0	0	0	0	0	0	0	0	0	0	0	0	0	0	0
AABR07010107.1	-	0	0	0	0	0	0	0	0	0	0	0	0	0	0	0	0	0	0	0	0
AABR07010107.2	ENSRNOG00000055621	0	0	0	0	0	0	0	0	0	0	0	0	0	0	0	0	0	0	0	0
Il21	ENSRNOG00000017376	0	0	0	0	0	0	0	0	0	0	0	0	0	0	0	0	0	0	0	0
RF00432.3	-	0	0	0	0	0	0	0	0	0	0	0	0	0	0	0	0	0	0	0	0
RF00026.125	-	0	0	0	0	0	0	0	0	0	0	0	0	0	0	0	0	0	0	0	0
RF00560.78	-	0	0	0	0	0	0	0	0	0	0	0	0	0	0	0	0	0	0	0	0
RF00560.79	-	0	0	0	0	0	0	0	0	0	0	0	0	0	0	0	0	0	0	0	0
AABR07010136.1	-	0	0	0	0	0	0	0	0	0	0	0	0	0	0	0	0	0	0	0	0
RF00003.26	-	0	0	0	0	0	0	0	0	0	0	0	0	0	0	0	0	0	0	0	0
RF00560.80	-	0	0	0	0	0	0	0	0	0	0	0	0	0	0	0	0	0	0	0	0
AABR07010153.1	ENSRNOG00000052110	0	0	0	0	0	0	0	0	0	0	0	0	0	0	0	0	0	0	0	0
AABR07010155.1	ENSRNOG00000054869	0	0	0	0	0	0	0	0	0	0	0	0	0	0	0	0	0	0	0	0
AABR07010160.2	ENSRNOG00000058063	0	0	0	0	0	0	0	0	0	0	0	0	0	0	0	0	0	0	0	0
Slc25a31	ENSRNOG00000038398	0	0	0	0	0	0	0	0	0	0	0	0	0	0	0	0	0	0	0	0
AABR07010180.1	ENSRNOG00000055930	0	0	0	0	0	0	0	0	0	0	0	0	0	0	0	0	0	0	0	0
AABR07010181.1	-	0	0	0	0	0	0	0	0	0	0	0	0	0	0	0	0	0	0	0	0
RF00099.1	-	0	0	0	0	0	0	0	0	0	0	0	0	0	0	0	0	0	0	0	0
AABR07010183.1	ENSRNOG00000059781	0	0	0	0	0	0	0	0	0	0	0	0	0	0	0	0	0	0	0	0
RF00002.5	-	0	0	0	0	0	0	0	0	0	0	0	0	0	0	0	0	0	0	0	0
AABR07010231.1	ENSRNOG00000059606	0	0	0	0	0	0	0	0	0	0	0	0	0	0	0	0	0	0	0	0
RF00560.81	-	0	0	0	0	0	0	0	0	0	0	0	0	0	0	0	0	0	0	0	0
RF00003.27	-	0	0	0	0	0	0	0	0	0	0	0	0	0	0	0	0	0	0	0	0
[truncated: 30,624 more rows]
